# Supplementary material for: Factors influencing the use of the “not for generic substitution” mention for prescriptions in primary care: a survey with general practitioners
Source: BMC Health Serv Res. 2018 Nov 12;18:850. doi: 10.1186/s12913-018-3652-2 (PMC6233580; doi:10.1186/s12913-018-3652-2)
Supplement: Supplementary file 2 — Data from “Factors influencing the use of the “Not for Generic Substitution” term for prescriptions in primary care: a survey with general practitioners”. The data from the survey was anonymized. (XLSX 457 kb) [file 12913_2018_3652_MOESM2_ESM.xlsx]

## Sheet: Feuil1
Questionnaire N°	Sexe		Lieu exercice			mode d'exercice		DPC						Logiciel Aide prescription	Emploi DCI	Proportion DCI				Circonstance primo-prescription		Proportion NS
	M	F	Urbain	semi-urbain	rural	seul	cabinet de groupe	Revues MG	Revues Spé	FMC	Autre	Aucune	Total			<5%	5-15%	15-25%	>25%	Initiation TTT	Renouvellement TTT	<5%	5-15%	15-25%	>25%
1	0	1	1	0	0	1	0	1	0	1	0	0	2	1	0	NA	NA	NA	NA	NA	NA	0	0	0	1
2	0	1	1	0	0	1	0	1	0	0	1	0	2	1	0	NA	NA	NA	NA	NA	NA	0	1	0	0
3	1	0	1	0	0	0	1	1	0	0	0	0	1	1	1	0	1	0	0	1	0	0	0	1	0
4	1	0	0	0	1	0	1	1	0	1	0	0	2	0	1	0	0	1	0	1	0	1	0	0	0
5	0	1	1	0	0	0	1	1	0	1	0	0	2	1	1	0	0	0	1	1	0	0	1	0	0
6	0	1	0	0	1	0	1	1	0	0	0	0	1	0	0	NA	NA	NA	NA	NA	NA	0	0	0	1
7	1	0	1	0	0	0	1	1	1	0	1	0	3	1	0	NA	NA	NA	NA	NA	NA	0	1	0	0
8	1	0	1	0	0	1	0	1	1	0	1	0	3	1	1	0	0	0	1	0	1	0	1	0	0
9	1	0	1	0	0	0	1	1	0	1	1	0	3	1	1	0	0	0	1	0	1	1	0	0	0
10	0	1	0	1	0	1	0	1	0	1	0	0	2	1	0	NA	NA	NA	NA	NA	NA	0	0	1	0
11	1	0	0	1	0	0	1	0	0	0	1	0	1	0	1	1	0	0	0	0	1	1	0	0	0
12	1	0	0	0	1	1	0	1	0	1	1	0	3	1	1	0	0	0	1	1	0	0	1	0	0
13	1	0	0	0	1	1	0	0	0	1	1	0	2	0	0	NA	NA	NA	NA	NA	NA	0	1	0	0
14	0	1	0	1	0	0	1	1	0	1	0	0	2	1	1	0	1	0	0	0	1	1	0	0	0
15	1	0	0	1	0	1	0	1	0	0	1	0	2	0	1	0	0	0	1	1	0	0	0	0	1
16	1	0	0	1	0	0	1	1	0	0	0	0	1	1	1	0	0	0	1	1	0	0	1	0	0
17	1	0	1	0	0	0	1	1	0	1	0	0	2	1	0	NA	NA	NA	NA	NA	NA	0	0	0	1
18	1	0	0	1	0	1	0	1	0	0	1	0	2	0	0	NA	NA	NA	NA	NA	NA	0	0	1	0
19	1	0	1	0	0	0	1	1	0	1	0	0	2	1	0	NA	NA	NA	NA	NA	NA	0	1	0	0
20	1	0	0	1	0	1	0	1	0	0	0	0	1	1	1	0	0	0	1	1	0	1	0	0	0
21	1	0	1	0	0	0	1	0	0	1	0	0	1	1	0	NA	NA	NA	NA	NA	NA	0	1	0	0
22	0	1	1	0	0	0	1	1	0	1	0	0	2	1	1	0	0	0	1	1	0	0	0	1	0
23	1	0	1	0	0	0	1	1	0	1	0	0	2	1	1	0	0	1	0	1	0	0	1	0	0
24	0	1	1	0	0	0	1	1	0	1	0	0	2	1	1	0	0	0	1	1	0	0	1	0	0
25	1	0	0	0	1	1	0	0	0	1	0	0	1	1	1	0	0	0	1	0	1	0	1	0	0
26	1	0	1	0	0	0	1	1	0	1	0	0	2	1	1	0	0	0	1	0	1	0	1	0	0
27	1	0	1	0	0	1	0	0	1	0	0	0	1	1	1	0	0	0	1	1	0	0	1	0	0
28	1	0	0	0	1	1	0	0	0	1	0	0	1	1	1	0	0	0	1	1	0	1	0	0	0
29	1	0	1	0	0	0	1	1	0	1	0	0	2	1	1	0	1	0	0	0	1	1	0	0	0
30	1	0	1	0	0	0	1	0	0	1	1	0	2	1	1	0	1	0	0	1	0	0	1	0	0
31	0	1	0	1	0	1	0	1	0	1	1	0	3	1	1	0	0	1	0	1	0	1	0	0	0
32	1	0	0	0	1	1	0	1	0	0	1	0	2	1	1	0	0	0	1	1	0	1	0	0	0
33	1	0	0	0	1	1	0	1	0	1	1	0	3	1	0	NA	NA	NA	NA	NA	NA	1	0	0	0
34	1	0	1	0	0	1	0	0	0	1	1	0	2	1	0	NA	NA	NA	NA	NA	NA	1	0	0	0
35	0	1	1	0	0	0	1	0	1	0	1	0	2	1	0	NA	NA	NA	NA	NA	NA	0	0	1	0
36	1	0	1	0	0	0	1	1	0	1	0	0	2	0	1	0	0	0	1	1	0	1	0	0	0
37	0	1	0	0	1	0	1	1	0	0	1	0	2	1	1	0	0	0	1	1	0	0	1	0	0
38	1	0	0	1	0	0	1	1	1	0	1	0	3	1	1	0	0	0	1	1	0	1	0	0	0
39	1	0	1	0	0	0	1	1	0	0	1	0	2	1	1	0	0	0	1	0	1	1	0	0	0
40	0	1	1	0	0	0	1	0	0	1	0	0	1	1	1	0	0	1	0	1	0	0	1	0	0
41	0	1	0	1	0	0	1	1	0	1	1	0	3	1	1	0	0	0	1	1	0	0	0	0	1
42	1	0	0	0	1	1	0	0	0	0	1	0	1	1	1	1	0	0	0	0	1	0	1	0	0
43	0	1	1	0	0	0	1	1	0	1	0	0	2	1	1	0	1	0	0	1	0	0	0	0	1
44	1	0	0	1	0	0	1	1	0	1	0	0	2	1	0	NA	NA	NA	NA	NA	NA	0	1	0	0
45	1	0	1	0	0	0	1	1	0	1	1	0	3	1	1	0	0	0	1	1	0	1	0	0	0
46	1	0	0	1	0	0	1	1	0	1	1	0	3	1	1	0	0	0	1	1	0	1	0	0	0
47	0	1	0	0	1	0	1	1	0	0	1	0	2	1	1	0	0	0	1	1	0	1	0	0	0
48	0	1	1	0	0	1	0	0	0	1	1	0	2	1	1	0	1	0	0	1	0	0	1	0	0
49	0	1	1	0	0	0	1	1	0	1	1	0	3	1	1	0	0	1	0	1	0	0	1	0	0
50	1	0	0	1	0	1	0	1	0	1	0	0	2	1	0	NA	NA	NA	NA	NA	NA	0	1	0	0
51	0	1	0	0	1	0	1	0	0	1	1	0	2	1	0	NA	NA	NA	NA	NA	NA	1	0	0	0
52	1	0	0	1	0	0	1	1	0	1	0	0	2	1	1	0	0	0	1	0	1	1	0	0	0
53	1	0	1	0	0	0	1	0	1	1	0	0	2	1	0	NA	NA	NA	NA	NA	NA	1	0	0	0
54	0	1	1	0	0	0	1	1	0	1	1	0	3	1	1	0	0	0	1	1	0	1	0	0	0
55	1	0	0	1	0	1	0	1	0	1	1	0	3	1	0	NA	NA	NA	NA	NA	NA	1	0	0	0
56	1	0	0	1	0	0	1	1	0	1	0	0	2	0	1	0	0	1	0	1	0	0	0	1	0
57	0	1	0	0	1	1	0	1	0	1	0	0	2	0	1	0	0	1	0	1	0	0	0	1	0
58	0	1	1	0	0	0	1	1	0	1	1	0	3	1	1	0	0	1	0	1	0	1	0	0	0
59	1	0	0	1	0	0	1	1	0	1	0	0	2	1	1	0	0	0	1	1	0	1	0	0	0
60	1	0	0	0	1	0	1	1	0	0	0	0	1	1	1	0	0	0	1	0	1	1	0	0	0
61	1	0	0	1	0	0	1	1	0	1	1	0	3	1	0	NA	NA	NA	NA	NA	NA	1	0	0	0
62	0	1	1	0	0	0	1	1	0	1	0	0	2	1	1	0	0	1	0	0	1	0	0	1	0
63	1	0	0	0	1	0	1	1	1	0	0	0	2	0	1	1	0	0	0	0	1	0	1	0	0
64	0	1	0	0	1	0	1	1	0	0	1	0	2	1	1	0	0	1	0	0	1	1	0	0	0
65	1	0	0	1	0	1	0	0	0	0	0	1	0	1	1	0	0	0	1	1	0	0	1	0	0
66	1	0	0	1	0	1	0	1	0	0	0	0	1	1	1	0	0	0	1	1	0	1	0	0	0
67	1	0	1	0	0	0	1	1	1	1	1	0	4	1	1	0	0	0	1	0	1	0	0	1	0
68	1	0	0	1	0	1	0	1	0	1	0	0	2	0	1	0	0	0	1	1	0	0	0	1	0
69	1	0	0	0	1	0	1	1	0	1	1	0	3	0	0	NA	NA	NA	NA	NA	NA	0	0	1	0
70	0	1	1	0	0	0	1	1	0	1	0	0	2	1	1	0	1	0	0	1	0	0	0	0	1
71	1	0	0	0	1	0	1	1	0	1	0	0	2	1	0	NA	NA	NA	NA	NA	NA	1	0	0	0
72	0	1	1	0	0	1	0	1	0	1	1	0	3	1	0	NA	NA	NA	NA	NA	NA	1	0	0	0
73	1	0	1	0	0	0	1	1	0	1	0	0	2	1	1	0	0	0	1	1	1	1	0	0	0
74	1	0	0	0	1	0	1	1	1	0	0	0	2	1	1	0	0	0	1	1	0	1	0	0	0
75	1	0	1	0	0	1	0	1	0	1	0	0	2	1	0	NA	NA	NA	NA	NA	NA	1	0	0	0
77	0	1	1	0	0	1	0	1	0	1	0	0	2	1	1	0	0	0	1	1	0	0	0	1	0
78	1	0	0	1	0	0	1	1	0	0	1	0	2	1	1	0	0	1	0	1	0	1	0	0	0
79	1	0	0	1	0	1	0	1	0	1	0	0	2	1	0	NA	NA	NA	NA	NA	NA	1	0	0	0
80	0	1	1	0	0	0	1	1	0	1	0	0	2	1	1	0	0	0	1	1	0	0	1	0	0
81	1	0	0	1	0	0	1	1	0	1	0	0	2	1	1	0	0	0	1	1	0	1	0	0	0
82	1	0	1	0	0	0	1	1	0	0	1	0	2	0	1	0	0	0	1	1	0	0	1	0	0
83	1	0	1	0	0	1	0	1	0	0	1	0	2	1	1	0	0	0	1	1	0	1	0	0	0
84	0	1	0	1	0	0	1	1	0	0	0	0	1	0	1	0	1	0	0	1	0	1	0	0	0
85	1	0	0	0	1	0	1	1	0	0	1	0	2	1	1	0	0	0	1	0	1	1	0	0	0
86	1	0	0	0	1	0	1	1	1	1	1	0	4	1	1	0	0	0	1	1	0	0	0	1	0
87	1	0	0	1	0	1	0	1	0	0	0	0	1	1	1	0	0	0	1	0	1	0	1	0	0
88	1	0	1	0	0	0	1	1	0	1	0	0	2	1	1	0	0	0	1	1	0	1	0	0	0
89	0	1	1	0	0	0	1	1	0	1	0	0	2	1	0	NA	NA	NA	NA	NA	NA	0	1	0	0
90	1	0	1	0	0	0	1	1	0	1	1	0	3	1	0	NA	NA	NA	NA	NA	NA	0	1	0	0
91	1	0	0	1	0	0	1	1	0	0	0	0	1	0	0	NA	NA	NA	NA	NA	NA	0	0	0	1
92	1	0	0	0	1	0	1	1	0	1	1	0	3	1	1	0	1	0	0	1	0	0	0	1	0
93	1	0	0	1	0	1	0	1	1	1	0	0	3	1	0	NA	NA	NA	NA	NA	NA	1	0	0	0
94	1	0	1	0	0	0	1	0	0	1	0	0	1	1	1	0	0	1	0	0	1	0	1	0	0
95	1	0	0	0	1	0	1	0	0	0	0	1	0	1	1	0	0	0	1	0	1	0	0	0	1
96	1	0	1	0	0	1	0	1	0	0	0	0	1	1	0	NA	NA	NA	NA	NA	NA	1	0	0	0
97	1	0	0	0	1	1	0	1	0	0	0	0	1	1	1	0	0	0	1	1	0	0	1	0	0
98	1	0	0	1	0	0	1	1	0	0	1	0	2	1	0	NA	NA	NA	NA	0	1	0	0	0	1
99	1	0	0	0	1	0	1	1	0	1	0	0	2	1	1	0	0	0	1	1	0	1	0	0	0
100	0	1	0	0	1	0	1	1	0	1	0	0	2	1	0	NA	NA	NA	NA	NA	NA	0	1	0	0
101	0	1	1	0	0	0	1	1	1	1	1	0	4	1	1	0	0	0	1	1	0	0	0	1	0
102	0	1	0	1	0	0	1	1	0	1	0	0	2	1	1	0	0	0	1	1	0	1	0	0	0
103	0	1	0	0	1	1	0	1	0	1	0	0	2	1	1	0	1	0	0	1	0	0	1	0	0
104	1	0	1	0	0	1	0	1	0	1	0	0	2	1	1	0	0	1	0	1	0	0	1	0	0
105	1	0	1	0	0	0	1	1	0	1	0	0	2	1	0	NA	NA	NA	NA	NA	NA	0	1	0	0
106	0	1	1	0	0	0	1	1	0	1	0	0	2	1	1	0	0	0	1	1	0	0	1	0	0
107	1	0	0	0	1	0	1	0	0	1	1	0	2	1	0	NA	NA	NA	NA	NA	NA	0	0	1	0
108	1	0	0	1	0	0	1	1	0	1	0	0	2	1	1	0	0	1	0	1	0	0	1	0	0
109	0	1	0	0	1	0	1	1	0	1	0	0	2	1	1	0	0	0	1	1	0	0	1	0	0
110	1	0	0	1	0	0	1	1	0	1	0	0	2	1	0	NA	NA	NA	NA	NA	NA	0	0	0	1
111	0	1	0	1	0	1	0	1	1	0	0	0	2	1	0	NA	NA	NA	NA	NA	NA	0	1	0	0
112	1	0	0	1	0	0	1	1	0	0	0	0	1	0	1	0	0	0	1	0	1	0	1	0	0
113	1	0	0	0	1	1	0	1	1	1	1	0	4	1	0	NA	NA	NA	NA	NA	NA	1	0	0	0
114	1	0	1	0	0	1	0	1	0	0	0	0	1	0	1	0	0	0	1	1	0	0	1	0	0
115	1	0	1	0	0	0	1	1	0	1	0	0	2	1	0	NA	NA	NA	NA	NA	NA	0	0	1	0
116	0	1	1	0	0	0	1	1	0	1	0	0	2	1	1	0	0	0	1	1	0	0	0	0	1
117	0	1	1	0	0	0	1	0	0	1	0	0	1	1	1	0	1	0	0	0	1	0	0	0	1
118	0	1	0	1	0	1	0	1	0	0	0	0	1	1	1	0	0	0	1	1	0	1	0	0	0
119	1	0	1	0	0	1	0	1	1	1	1	0	4	1	1	0	0	0	1	1	0	1	0	0	0
120	1	0	0	1	0	1	0	0	0	1	1	0	2	0	1	0	0	0	1	0	1	1	0	0	0
121	0	1	0	0	1	0	1	1	0	0	0	0	1	1	1	0	0	0	1	1	0	0	1	0	0
122	0	1	1	0	0	1	0	0	0	1	1	0	2	1	1	0	0	1	0	1	0	0	0	1	0
123	1	0	0	0	1	0	1	1	0	0	0	0	1	1	1	0	0	0	1	1	0	1	0	0	0
124	0	1	0	1	0	1	0	1	0	0	1	0	2	0	0	NA	NA	NA	NA	NA	NA	0	0	1	0
125	1	0	1	0	0	0	1	0	0	0	1	0	2	0	1	0	0	0	1	0	1	0	1	0	0
126	1	0	0	1	0	0	1	1	0	1	1	0	3	1	1	0	1	0	0	1	0	1	0	0	0
127	1	0	0	0	1	0	1	1	0	0	0	0	1	1	1	0	0	1	0	0	1	0	1	0	0
128	1	0	0	0	1	1	0	1	1	1	0	0	3	1	1	0	0	0	1	1	0	1	0	0	0
129	1	0	1	0	0	0	1	1	0	0	0	0	1	1	1	0	1	0	0	1	1	0	1	0	0
130	0	1	0	0	1	0	1	1	0	0	0	0	1	1	1	0	0	0	1	1	0	1	0	0	0
131	1	0	1	0	0	1	0	0	0	0	0	1	0	1	0	NA	NA	NA	NA	NA	NA	1	0	0	0
132	0	1	0	0	1	0	1	1	0	0	1	0	2	1	0	NA	NA	NA	NA	NA	NA	1	0	0	0
133	1	0	0	0	1	1	0	1	0	1	0	0	2	1	1	0	0	0	1	1	1	1	0	0	0
134	0	1	1	0	0	1	0	0	1	0	0	0	1	1	1	0	0	0	1	1	0	0	0	1	0
135	1	0	1	0	0	1	0	1	1	0	0	0	2	1	1	0	0	0	1	1	0	0	1	0	0
136	1	0	0	1	0	0	1	1	1	0	1	0	3	0	1	0	0	0	1	1	0	0	1	0	0
137	0	1	0	0	1	0	1	1	0	1	0	0	2	1	1	0	0	0	1	1	0	0	1	0	0
138	1	0	1	0	0	0	1	1	0	0	1	0	2	1	1	0	0	1	0	1	1	0	1	0	0
139	1	0	0	0	1	0	1	1	0	0	0	0	1	1	1	0	0	0	1	1	0	0	0	1	0
140	0	1	1	0	0	0	1	0	0	1	0	0	1	1	1	0	0	0	1	1	0	1	0	0	0
141	1	0	0	0	1	0	1	1	0	1	0	0	2	1	1	0	0	0	1	0	1	1	0	0	0
142	1	0	0	0	1	1	0	1	0	0	1	0	2	1	1	0	0	0	1	1	0	1	0	0	0
143	1	0	0	0	1	0	1	1	0	1	0	0	2	1	1	0	0	0	1	1	0	0	0	1	0
144	0	1	0	0	1	0	1	1	0	1	1	0	3	1	1	0	0	0	1	1	0	1	0	0	0
145	1	0	0	1	0	0	1	0	0	1	0	0	1	1	0	NA	NA	NA	NA	NA	NA	0	0	1	0
146	1	0	0	0	1	1	0	1	1	1	0	0	3	1	1	0	0	0	1	1	0	1	0	0	0
147	0	1	1	0	0	0	1	0	0	0	0	1	0	1	1	0	1	0	0	0	1	0	0	1	0
148	1	0	1	0	0	1	0	1	0	1	0	0	2	1	1	0	0	0	1	1	0	1	0	0	0
149	0	1	0	0	1	0	1	1	0	1	0	0	2	1	1	0	0	0	1	1	1	1	0	0	0
150	1	0	0	0	1	0	1	1	0	0	0	0	1	1	1	0	0	0	1	0	1	0	1	0	0
151	0	1	1	0	0	0	1	1	0	0	1	0	2	1	0	NA	NA	NA	NA	NA	NA	0	0	1	0
152	0	1	1	0	0	1	0	1	0	0	0	0	1	1	0	NA	NA	NA	NA	NA	NA	0	0	1	0
153	0	1	1	0	0	0	1	1	0	0	0	0	1	0	0	NA	NA	NA	NA	NA	NA	0	0	0	1
154	1	0	1	0	0	1	0	1	0	0	0	0	1	0	0	NA	NA	NA	NA	NA	NA	0	1	0	0
155	1	0	0	1	0	0	1	1	1	1	0	0	3	0	1	0	0	1	0	1	0	0	1	0	0
156	0	1	0	1	0	0	1	1	0	1	1	0	3	1	1	0	1	0	0	1	0	0	1	0	0
157	1	0	1	0	0	1	0	1	1	0	1	0	3	1	1	0	0	1	0	1	0	0	0	0	1
158	1	0	0	0	1	1	0	1	0	1	1	0	3	1	1	0	0	0	1	1	0	0	1	0	0
159	1	0	0	0	1	0	1	1	0	1	0	0	2	1	0	NA	NA	NA	NA	NA	NA	0	1	0	0
160	0	1	0	0	1	0	1	0	0	1	1	0	2	1	1	0	1	0	0	1	0	0	1	0	0
161	0	1	1	0	0	0	1	0	0	1	0	0	1	1	0	NA	NA	NA	NA	NA	NA	0	1	0	0
162	0	1	0	1	0	0	1	0	0	1	0	0	1	1	0	NA	NA	NA	NA	NA	NA	0	0	1	0
163	0	1	0	0	1	0	1	1	0	0	0	0	1	1	0	NA	NA	NA	NA	NA	NA	0	1	0	0
164	0	1	1	0	0	0	1	1	0	0	0	0	1	0	1	0	0	0	1	1	0	0	0	1	0
165	1	0	1	0	0	0	1	1	0	1	0	0	2	1	0	NA	NA	NA	NA	NA	NA	1	0	0	0
166	0	1	1	0	0	0	1	0	1	1	1	0	3	1	0	NA	NA	NA	NA	NA	NA	0	0	0	1
167	1	0	0	1	0	0	1	1	1	0	0	0	2	1	0	NA	NA	NA	NA	NA	NA	0	1	0	0
168	1	0	0	0	1	0	1	0	0	0	0	1	0	1	1	0	0	0	1	1	0	0	1	0	0
169	1	0	0	0	1	1	0	1	0	1	0	0	2	1	1	0	0	0	1	1	0	1	0	0	0
170	1	0	1	0	0	0	1	0	0	1	0	0	1	1	0	NA	NA	NA	NA	NA	NA	1	0	0	0
171	1	0	0	1	0	0	1	1	0	0	1	0	2	1	1	0	0	0	1	1	0	1	0	0	0
172	0	1	0	0	1	1	0	1	0	0	1	0	2	1	1	0	0	0	1	0	1	0	1	0	0
173	1	0	0	1	0	1	0	0	0	0	1	0	1	1	1	0	0	0	1	1	0	1	0	0	0
174	0	1	1	0	0	0	1	1	0	1	0	0	2	1	1	0	1	0	0	1	0	0	1	0	0
175	0	1	0	0	1	0	1	1	0	1	0	0	2	1	1	0	0	0	1	1	0	1	0	0	0
176	0	1	0	0	1	0	1	1	0	1	0	0	2	1	1	0	0	0	1	1	0	1	0	0	0
177	1	0	1	0	0	0	1	0	0	1	0	0	1	1	0	NA	NA	NA	NA	NA	NA	1	0	0	0
178	1	0	1	0	0	0	1	0	0	1	0	0	1	1	0	NA	NA	NA	NA	NA	NA	1	0	0	0
179	0	1	1	0	0	0	1	1	0	1	0	0	2	1	1	0	0	0	1	1	0	0	1	0	0
180	0	1	0	0	1	0	1	1	0	1	0	0	2	1	1	0	0	0	1	1	0	1	0	0	0
181	1	0	1	0	0	0	1	1	0	1	0	0	2	1	1	0	0	0	1	1	0	0	1	0	0
182	0	1	1	0	0	0	1	0	0	1	0	0	1	1	1	0	0	1	0	1	0	1	0	0	0
183	1	0	1	0	0	0	1	1	0	1	1	0	3	1	1	0	0	1	0	1	0	0	1	0	0
184	1	0	1	0	0	0	1	1	0	0	0	0	1	1	1	0	0	0	1	0	1	1	0	0	0
185	1	0	0	0	1	0	1	0	0	1	0	0	1	1	1	1	0	0	0	1	0	0	1	0	0
186	0	1	1	0	0	0	1	1	0	1	0	0	2	1	1	0	0	0	1	0	1	0	1	0	0
187	1	0	0	1	0	0	1	1	0	1	0	0	2	1	0	NA	NA	NA	NA	NA	NA	0	1	0	0
188	0	1	0	1	0	0	1	1	0	1	0	0	2	1	1	0	0	0	1	1	1	1	0	0	0
189	1	0	0	0	1	0	1	1	0	1	0	0	2	1	0	NA	NA	NA	NA	NA	NA	1	0	0	0
190	0	1	1	0	0	0	1	1	0	1	0	0	2	0	0	NA	NA	NA	NA	NA	NA	0	1	0	0
191	1	0	0	1	0	1	0	1	0	0	0	0	1	1	1	0	0	0	1	1	0	0	1	0	0
192	1	0	1	0	0	0	1	0	1	0	1	0	2	1	1	0	0	1	0	1	0	0	1	0	0
193	1	0	0	1	0	0	1	0	0	1	0	0	1	1	0	NA	NA	NA	NA	NA	NA	1	0	0	0
194	1	0	0	0	1	0	1	0	0	1	0	0	1	1	1	0	0	0	1	0	1	1	0	0	0
195	1	0	1	0	0	0	1	1	0	1	1	0	3	1	0	NA	NA	NA	NA	NA	NA	1	0	0	0
196	1	0	1	0	0	0	1	1	0	0	0	0	1	1	0	NA	NA	NA	NA	NA	NA	1	0	0	0
197	1	0	1	0	0	1	0	1	0	1	1	0	3	1	1	0	0	0	1	1	0	1	0	0	0
198	0	1	0	0	1	1	0	0	0	0	1	0	1	0	0	NA	NA	NA	NA	NA	NA	1	0	0	0
199	0	1	0	0	1	1	0	1	0	0	0	0	1	1	0	NA	NA	NA	NA	NA	NA	0	1	0	0
200	1	0	1	0	0	1	0	1	0	0	0	0	1	1	1	0	0	0	1	1	1	1	0	0	0
201	0	1	0	1	0	0	1	1	0	0	1	0	2	1	1	0	0	1	0	1	0	1	0	0	0
202	0	1	0	0	1	0	1	1	0	1	0	0	2	1	1	0	0	0	1	1	0	0	1	0	0
203	0	1	0	1	0	0	1	0	0	1	0	0	1	1	0	NA	NA	NA	NA	NA	NA	1	0	0	0
204	0	1	0	0	1	0	1	0	0	0	1	0	1	1	0	NA	NA	NA	NA	NA	NA	0	0	0	1
205	0	1	0	0	1	0	1	0	0	1	0	0	1	1	1	0	0	0	1	1	0	0	1	0	0
206	1	0	0	1	0	0	1	1	0	1	1	0	3	1	0	NA	NA	NA	NA	NA	NA	0	1	0	0
207	0	1	1	0	0	0	1	1	0	1	0	0	2	1	0	NA	NA	NA	NA	NA	NA	1	0	0	0
208	0	1	1	0	0	1	0	1	0	0	1	0	2	1	1	0	0	1	0	1	0	1	0	0	0
209	1	0	1	0	0	1	0	0	0	0	1	0	1	0	1	0	0	0	1	1	0	0	0	1	0
210	1	0	1	0	0	1	0	1	0	0	0	0	1	0	0	NA	NA	NA	NA	NA	NA	0	1	0	0
211	0	1	1	0	0	0	1	0	0	0	0	1	0	0	1	0	0	0	1	1	0	0	1	0	0
212	1	0	1	0	0	0	1	1	0	0	0	0	1	1	0	NA	NA	NA	NA	NA	NA	0	1	0	0
213	1	0	0	0	1	0	1	0	0	1	0	0	1	1	0	NA	NA	NA	NA	NA	NA	1	0	0	0
214	1	0	0	0	1	1	0	1	0	0	1	0	2	0	1	0	0	0	1	1	0	0	1	0	0
215	0	1	1	0	0	0	1	1	0	0	1	0	2	0	1	0	0	1	0	1	0	0	1	0	0
216	1	0	0	1	0	0	1	1	0	1	0	0	2	1	1	0	0	0	1	1	0	0	1	0	0
217	0	1	0	0	1	0	1	1	0	1	0	0	2	1	1	0	0	0	1	1	0	1	0	0	0
218	1	0	0	0	1	1	0	1	0	1	0	0	2	1	1	0	0	1	0	1	0	0	1	0	0
219	1	0	1	0	0	1	0	1	0	1	0	0	2	1	0	NA	NA	NA	NA	NA	NA	0	1	0	0
220	1	0	0	1	0	0	1	0	0	0	0	1	0	0	0	NA	NA	NA	NA	NA	NA	0	1	0	0
221	0	1	1	0	0	1	0	1	1	0	1	0	3	1	0	NA	NA	NA	NA	NA	NA	0	1	0	0
222	0	1	1	0	0	1	0	1	0	0	0	0	1	1	1	0	0	0	1	1	0	0	1	0	0
223	1	0	1	0	0	0	1	1	0	0	0	0	1	1	0	NA	NA	NA	NA	NA	NA	0	0	1	0
224	1	0	1	0	1	1	0	1	0	1	0	0	2	0	0	NA	NA	NA	NA	NA	NA	0	0	0	1
225	1	0	1	0	0	0	1	0	0	1	0	0	1	0	1	0	0	1	0	1	0	0	1	0	0
226	1	0	0	1	0	1	0	1	1	0	0	0	2	1	0	NA	NA	NA	NA	NA	NA	1	0	0	0
227	1	0	1	0	0	1	0	0	0	1	0	0	1	0	0	NA	NA	NA	NA	NA	NA	1	0	0	0
228	1	0	1	0	0	1	0	1	0	0	0	0	1	1	0	NA	NA	NA	NA	NA	NA	0	1	0	0
229	1	0	0	0	1	1	0	1	0	0	0	0	1	0	1	0	0	0	1	1	0	1	0	0	0
230	0	1	1	0	0	0	1	1	0	0	0	0	1	1	0	NA	NA	NA	NA	NA	NA	0	1	0	0
231	0	1	1	0	0	1	0	1	0	0	1	0	2	1	1	0	0	0	1	0	1	0	1	0	0
232	1	0	1	0	0	0	1	1	0	0	0	0	1	0	0	NA	NA	NA	NA	NA	NA	0	1	0	0
233	0	1	1	0	0	0	1	0	0	1	0	0	1	1	1	0	0	1	0	1	0	0	0	0	1
234	1	0	1	0	0	1	0	1	1	0	1	0	3	1	1	0	0	0	1	1	0	0	1	0	0
235	1	0	0	0	1	1	0	1	1	0	0	0	2	1	0	NA	NA	NA	NA	NA	NA	0	0	1	0
236	1	0	1	0	0	1	0	1	0	0	0	0	1	1	0	NA	NA	NA	NA	NA	NA	1	0	0	0
237	1	0	0	0	1	0	1	1	0	1	0	0	2	1	1	0	0	0	1	1	0	0	0	0	1
238	1	0	0	0	1	0	1	1	0	1	0	0	2	1	1	0	0	1	0	1	0	0	1	0	0
239	0	1	1	0	0	0	1	1	0	1	0	0	2	1	0	NA	NA	NA	NA	NA	NA	0	0	1	0
240	1	0	1	0	0	0	1	1	0	0	0	0	1	1	0	NA	NA	NA	NA	NA	NA	0	0	1	0
241	0	1	0	1	0	0	1	1	0	1	0	0	2	1	1	0	1	0	0	1	0	0	1	0	0
242	1	0	0	1	0	1	0	0	0	1	0	0	1	1	0	NA	NA	NA	NA	NA	NA	1	0	0	0
243	1	0	1	0	0	0	1	1	0	0	1	0	2	1	1	0	0	0	1	1	0	0	1	0	0
244	1	0	0	0	1	0	1	1	0	0	0	0	1	1	1	0	0	0	1	1	1	0	0	0	1
245	1	0	0	0	1	0	1	1	0	1	0	0	2	1	1	0	0	1	0	1	0	1	0	0	0
246	1	0	0	0	1	0	1	1	0	1	0	0	2	1	1	0	0	0	1	1	1	1	0	0	0
247	1	0	0	1	0	1	0	1	0	1	0	0	2	0	0	NA	NA	NA	NA	NA	NA	0	0	0	1
248	1	0	0	1	0	0	1	1	0	1	0	0	2	1	0	NA	NA	NA	NA	NA	NA	0	1	0	0
249	1	0	1	0	0	1	0	1	1	1	1	0	4	1	1	0	0	0	1	1	0	1	0	0	0
250	0	1	0	0	1	0	1	1	0	0	1	0	2	1	1	0	0	0	1	0	1	1	0	0	0
251	0	1	0	0	1	1	0	0	0	1	0	0	1	1	0	NA	NA	NA	NA	NA	NA	0	1	0	0
252	1	0	1	0	0	0	1	0	0	1	1	0	2	1	1	0	0	0	1	1	0	0	1	0	0
253	0	1	1	0	0	1	0	0	0	1	1	0	2	1	0	NA	NA	NA	NA	NA	NA	1	0	0	0
254	1	0	1	0	0	0	1	1	0	1	1	0	3	1	1	0	0	0	1	1	0	1	0	0	0
255	0	1	0	1	0	1	0	1	0	1	0	0	2	1	0	NA	NA	NA	NA	NA	NA	1	0	0	0
256	1	0	0	0	1	0	1	0	1	0	1	0	2	1	1	0	0	0	1	0	1	1	0	0	0
257	1	0	0	1	0	1	0	1	1	0	0	0	2	0	1	0	0	0	1	1	0	0	1	0	0
258	0	1	1	0	0	0	1	1	1	0	1	0	3	1	1	0	1	0	0	0	1	1	0	0	0
259	1	0	0	0	1	1	0	1	0	1	0	0	2	1	0	NA	NA	NA	NA	NA	NA	1	0	0	0
260	1	0	0	1	0	0	1	1	1	1	0	0	3	1	1	0	0	1	0	1	0	1	0	0	0
261	1	0	0	0	1	0	1	1	1	1	0	0	3	1	0	NA	NA	NA	NA	NA	NA	1	0	0	0
262	1	0	1	0	0	1	0	0	0	0	1	0	1	1	1	0	1	0	0	1	0	0	1	0	0
263	1	0	0	1	0	1	0	1	0	0	1	0	2	1	1	0	1	0	0	1	0	1	0	0	0
264	0	1	1	0	0	0	1	1	0	1	0	0	2	1	1	0	0	0	1	1	0	1	0	0	0
265	0	1	1	0	0	0	1	1	0	1	1	0	3	1	1	0	0	0	1	1	0	1	0	0	0
266	1	0	0	0	1	0	1	1	0	1	0	0	2	1	0	NA	NA	NA	NA	NA	NA	0	1	0	0
267	1	0	1	0	0	0	1	0	0	0	0	1	0	1	1	0	0	0	1	1	0	0	1	0	0
268	0	1	1	0	0	0	1	1	0	1	1	0	3	1	1	0	0	0	1	1	0	1	0	0	0
269	1	0	1	0	0	0	1	0	0	0	1	0	1	0	1	0	0	0	1	1	0	1	0	0	0
270	1	0	0	1	0	0	1	0	0	1	0	0	2	1	0	NA	NA	NA	NA	NA	NA	0	0	0	1
271	1	0	0	1	0	1	0	1	0	0	0	0	1	1	1	0	0	0	1	1	1	1	0	0	0
272	1	0	1	0	0	1	0	1	1	0	0	0	2	1	1	0	0	0	1	1	1	1	0	0	0
273	0	1	1	0	0	0	1	1	0	0	0	0	1	1	1	0	0	0	1	1	0	1	0	0	0
274	0	1	1	0	0	0	1	1	0	0	0	0	1	1	0	NA	NA	NA	NA	NA	NA	1	0	0	0
275	1	0	1	0	0	0	1	1	0	1	1	0	3	1	1	0	0	1	0	1	0	1	0	0	0
276	1	0	1	0	0	0	1	1	1	1	0	0	3	1	1	0	0	0	1	1	0	1	0	0	0
277	1	0	0	1	0	0	1	1	1	0	0	0	2	1	0	NA	NA	NA	NA	NA	NA	1	0	0	0
278	1	0	1	0	0	0	1	0	0	1	0	0	1	0	1	0	0	0	1	1	0	1	0	0	0
279
280
281
282
283
284
285
286
287
288
289
290
291
292
293
294
295
296
297
298
299
300
301
302
303
304
305
306
307
308
309
310
311
312
313
314
315
316
317
318

## Sheet: Feuil2
N°	Sexe		Emploi DCI	Proportion DCI				Circonstance primo-prescription		Motifs généraux de non substitution
										Convenance perso					Efficacité superieure					Non bioéquivalence					EI NON GRAVE					EI GRAVE					Monographies					Accord pro (ANSM/CPAM)					Recommandtions spécialistes
	M	F		<5%	5-15%	15-25%	>25%	Initiation TTT	Renouvellement TTT	Jamais	Rarement	Parfois	Souvent	Toujours	Jamais	Rarement	Parfois	Souvent	Toujours	Jamais	Rarement	Parfois	Souvent	Toujours	Jamais	Rarement	Parfois	Souvent	Toujours	Jamais	Rarement	Parfois	Souvent	Toujours	Jamais	Rarement	Parfois	Souvent	Toujours	Jamais	Rarement	Parfois	Souvent	Toujours	Jamais	Rarement	Parfois	Souvent	Toujours
1	0	1	0	NA	NA	NA	NA	NA	NA	0	1	0	0	0	0	0	0	1	0	1	0	0	0	0	0	0	1	0	0	0	1	0	0	0	1	0	0	0	0	0	1	0	0	0	0	1	0	0	0
2	0	1	0	NA	NA	NA	NA	NA	NA	NA	NA	NA	NA	NA	0	0	0	1	0	0	0	0	0	1	0	0	0	1	0	0	0	1	0	0	NA	NA	NA	NA	NA	NA	NA	NA	NA	NA	NA	NA	NA	NA	NA
3	1	0	1	0	1	0	0	1	0	1	0	0	0	0	0	1	0	0	0	1	0	0	0	0	0	1	0	0	0	1	0	0	0	0	1	0	0	0	0	1	0	0	0	0	1	0	0	0	0
4	1	0	1	0	0	1	0	1	0	1	0	0	0	0	1	0	0	0	0	1	0	0	0	0	0	0	1	0	0	1	0	0	0	0	1	0	0	0	0	1	0	0	0	0	0	0	1	0	0
5	0	1	1	0	0	0	1	1	0	0	1	0	0	0	0	0	1	0	0	0	0	1	0	0	0	0	1	0	0	1	0	0	0	0	0	1	0	0	0	0	1	0	0	0	0	1	0	0	0
6	0	1	0	NA	NA	NA	NA	NA	NA	1	0	0	0	0	1	0	0	0	0	0	1	0	0	0	0	1	0	0	0	1	0	0	0	0	1	0	0	0	0	1	0	0	0	0	1	0	0	0	0
7	1	0	0	NA	NA	NA	NA	NA	NA	1	0	0	0	0	1	0	0	0	0	1	0	0	0	0	0	0	0	1	0	1	0	0	0	0	1	0	0	0	0	1	0	0	0	0	1	0	0	0	0
8	1	0	1	0	0	0	1	0	1	0	1	0	0	0	0	0	1	0	0	0	0	1	0	0	0	1	0	0	0	0	1	0	0	0	1	0	0	0	0	1	0	0	0	0	0	0	1	0	0
9	1	0	1	0	0	0	1	0	1	1	0	0	0	0	0	1	0	0	0	0	1	0	0	0	0	1	0	0	0	0	1	0	0	0	1	0	0	0	0	1	0	0	0	0	1	0	0	0	0
10	0	1	0	NA	NA	NA	NA	NA	NA	0	1	0	0	0	0	0	1	0	0	0	0	1	0	0	0	0	1	0	0	0	1	0	0	0	1	0	0	0	0	1	0	0	0	0	0	1	0	0	0
11	1	0	1	1	0	0	0	0	1	0	1	0	0	0	0	1	0	0	0	0	0	1	0	0	0	0	1	0	0	0	1	0	0	0	1	0	0	0	0	1	0	0	0	0	0	1	0	0	0
12	1	0	1	0	0	0	1	1	0	0	1	0	0	0	1	0	0	0	0	0	0	1	0	0	0	1	0	0	0	0	1	0	0	0	0	1	0	0	0	1	0	0	0	0	0	1	0	0	0
13	1	0	0	NA	NA	NA	NA	NA	NA	0	0	1	0	0	0	0	1	0	0	0	0	1	0	0	1	0	0	0	0	0	1	0	0	0	1	0	0	0	0	0	1	0	0	0	0	1	0	0	0
14	0	1	1	0	1	0	0	0	1	1	0	0	0	0	0	1	0	0	0	0	1	0	0	0	0	1	0	0	0	0	1	0	0	0	1	0	0	0	0	0	1	0	0	0	1	0	0	0	0
15	1	0	1	0	0	0	1	1	0	0	1	0	0	0	1	0	0	0	0	0	1	0	0	0	0	0	1	0	0	0	1	0	0	0	1	0	0	0	0	1	0	0	0	0	0	1	0	0	0
16	1	0	1	0	0	0	1	1	0	0	0	1	0	0	0	0	0	1	0	0	1	0	0	0	0	0	0	1	0	1	0	0	0	0	1	0	0	0	0	1	0	0	0	0	1	0	0	0	0
17	1	0	0	NA	NA	NA	NA	NA	NA	1	0	0	0	0	0	0	1	0	0	1	0	0	0	0	0	1	0	0	0	0	0	1	0	0	1	0	0	0	0	1	0	0	0	0	1	0	0	0	0
18	1	0	0	NA	NA	NA	NA	NA	NA	0	1	0	0	0	0	0	1	0	0	0	0	1	0	0	0	1	0	0	0	0	1	0	0	0	0	0	1	0	0	1	0	0	0	0	0	0	1	0	0
19	1	0	0	NA	NA	NA	NA	NA	NA	0	1	0	0	0	NA	NA	NA	NA	NA	0	0	1	0	0	0	1	0	0	0	0	1	0	0	0	NA	NA	NA	NA	NA	NA	NA	NA	NA	NA	NA	NA	NA	NA	NA
20	1	0	1	0	0	0	1	1	0	1	0	0	0	0	1	0	0	0	0	1	0	0	0	0	1	0	0	0	0	1	0	0	0	0	1	0	0	0	0	1	0	0	0	0	1	0	0	0	0
21	1	0	0	NA	NA	NA	NA	NA	NA	1	0	0	0	0	0	1	0	0	0	1	0	0	0	0	0	0	0	1	0	0	1	0	0	0	1	0	0	0	0	1	0	0	0	0	0	1	0	0	0
22	0	1	1	0	0	0	1	1	0	1	0	0	0	0	0	0	1	0	0	1	0	0	0	0	0	0	1	0	0	0	1	0	0	0	1	0	0	0	0	1	0	0	0	0	0	0	1	0	0
23	1	0	1	0	0	1	0	1	0	0	1	0	0	0	0	1	0	0	0	0	1	0	0	0	0	1	0	0	0	0	1	0	0	0	NA	NA	NA	NA	NA	0	1	0	0	0	0	1	0	0	0
24	0	1	1	0	0	0	1	1	0	1	0	0	0	0	0	0	1	0	0	1	0	0	0	0	0	1	0	0	0	0	0	0	0	1	0	0	1	0	0	1	0	0	0	0	0	0	0	0	1
25	1	0	1	0	0	0	1	0	1	1	0	0	0	0	0	1	0	0	0	0	0	1	0	0	0	0	1	0	0	1	0	0	0	0	1	0	0	0	0	1	0	0	0	0	0	0	1	0	0
26	1	0	1	0	0	0	1	0	1	1	0	0	0	0	1	0	0	0	0	1	0	0	0	0	1	0	0	0	0	0	1	0	0	0	NA	NA	NA	NA	NA	NA	NA	NA	NA	NA	0	0	1	0	0
27	1	0	1	0	0	0	1	1	0	0	0	1	0	0	0	0	0	0	1	0	0	0	1	0	0	0	0	1	0	0	1	0	0	0	0	0	1	0	0	0	1	0	0	0	0	0	1	0	0
28	1	0	1	0	0	0	1	1	0	0	1	0	0	0	0	1	0	0	0	0	0	1	0	0	0	1	0	0	0	1	0	0	0	0	0	1	0	0	0	0	1	0	0	0	0	1	0	0	0
29	1	0	1	0	1	0	0	0	1	0	1	0	0	0	0	0	0	1	0	0	0	0	0	1	0	0	1	0	0	0	0	0	0	1	0	0	1	0	0	0	1	0	0	0	0	1	0	0	0
30	1	0	1	0	1	0	0	1	0	0	0	0	0	1	0	1	0	0	0	1	0	0	0	0	0	1	0	0	0	1	0	0	0	0	1	0	0	0	0	0	0	1	0	0	0	1	0	0	0
31	0	1	1	0	0	1	0	1	0	1	0	0	0	0	0	0	0	0	1	0	0	1	0	0	0	0	0	1	0	0	0	0	0	1	0	1	0	0	0	0	0	0	0	1	0	0	0	0	1
32	1	0	1	0	0	0	1	1	0	1	0	0	0	0	1	0	0	0	0	1	0	0	0	0	1	0	0	0	0	0	0	0	0	1	1	0	0	0	0	1	0	0	0	0	1	0	0	0	0
33	1	0	0	NA	NA	NA	NA	NA	NA	1	0	0	0	0	0	1	0	0	0	0	0	1	0	0	0	1	0	0	0	0	1	0	0	0	0	0	1	0	0	1	0	0	0	0	0	0	1	0	0
34	1	0	0	NA	NA	NA	NA	NA	NA	0	0	0	0	1	1	0	0	0	0	1	0	0	0	0	1	0	0	0	0	1	0	0	0	0	1	0	0	0	0	1	0	0	0	0	0	0	0	0	1
35	0	1	0	NA	NA	NA	NA	NA	NA	0	0	1	0	0	0	0	0	1	0	0	0	0	1	0	0	0	1	0	0	0	1	0	0	0	0	0	0	1	0	0	0	1	0	0	0	0	0	1	0
36	1	0	1	0	0	0	1	1	0	1	0	0	0	0	0	1	0	0	0	0	1	0	0	0	0	0	1	0	0	0	0	0	0	1	1	0	0	0	0	1	0	0	0	0	0	1	0	0	0
37	0	1	1	0	0	0	1	1	0	1	0	0	0	0	1	0	0	0	0	0	0	1	0	0	0	0	0	1	0	0	1	0	0	0	1	0	0	0	0	0	1	0	0	0	0	0	0	1	0
38	1	0	1	0	0	0	1	1	0	1	0	0	0	0	0	1	0	0	0	0	1	0	0	0	0	0	1	0	0	1	0	0	0	0	0	1	0	0	0	0	1	0	0	0	0	1	0	0	0
39	1	0	1	0	0	0	1	0	1	1	0	0	0	0	0	0	0	1	0	0	0	0	1	0	0	0	0	1	0	0	1	0	0	0	1	0	0	0	0	0	0	0	1	0	0	0	0	1	0
40	0	1	1	0	0	1	0	1	0	0	0	1	0	0	0	1	0	0	0	0	0	1	0	0	0	1	0	0	0	1	0	0	0	0	1	0	0	0	0	1	0	0	0	0	0	0	1	0	0
41	0	1	1	0	0	0	1	1	0	0	1	0	0	0	0	0	1	0	0	0	0	1	0	0	0	0	0	1	0	0	0	0	0	1	0	1	0	0	0	1	0	0	0	0	0	1	0	0	0
42	1	0	1	1	0	0	0	0	1	0	0	0	1	0	0	0	0	1	0	0	0	0	1	0	0	1	0	0	0	1	0	0	0	0	1	0	0	0	0	1	0	0	0	0	1	0	0	0	0
43	0	1	1	0	1	0	0	1	0	0	0	1	0	0	0	0	0	0	1	0	0	1	0	0	0	1	0	0	0	0	0	0	1	0	0	1	0	0	0	0	1	0	0	0	0	0	1	0	0
44	1	0	0	NA	NA	NA	NA	NA	NA	0	1	0	0	0	0	1	0	0	0	0	1	0	0	0	0	0	1	0	0	0	0	0	0	1	0	0	1	0	0	0	0	1	0	0	0	0	1	0	0
45	1	0	1	0	0	0	1	1	0	1	0	0	0	0	0	1	0	0	0	0	1	0	0	0	0	1	0	0	0	0	1	0	0	0	0	1	0	0	0	1	0	0	0	0	0	1	0	0	0
46	1	0	1	0	0	0	1	1	0	1	0	0	0	0	1	0	0	0	0	0	1	0	0	0	1	0	0	0	0	0	1	0	0	0	1	0	0	0	0	1	0	0	0	0	1	0	0	0	0
47	0	1	1	0	0	0	1	1	0	1	0	0	0	0	1	0	0	0	0	1	0	0	0	0	0	0	0	1	0	1	0	0	0	0	1	0	0	0	0	1	0	0	0	0	1	0	0	0	0
48	0	1	1	0	1	0	0	1	0	0	0	1	0	0	0	0	0	1	0	0	0	0	1	0	0	0	0	1	0	0	0	0	0	1	1	0	0	0	0	1	0	0	0	0	1	0	0	0	0
49	0	1	1	0	0	1	0	1	0	0	1	0	0	0	1	0	0	0	0	0	0	1	0	0	0	0	0	1	0	0	0	0	0	1	1	0	0	0	0	1	0	0	0	0	0	0	1	0	0
50	1	0	0	NA	NA	NA	NA	NA	NA	0	1	0	0	0	0	0	1	0	0	0	0	1	0	0	0	1	0	0	0	0	1	0	0	0	0	1	0	0	0	0	1	0	0	0	0	1	0	0	0
51	0	1	0	NA	NA	NA	NA	NA	NA	1	0	0	0	0	0	0	1	0	0	0	0	1	0	0	0	0	1	0	0	0	0	0	0	1	0	0	1	0	0	0	0	0	0	1	0	0	0	0	1
52	1	0	1	0	0	0	1	0	1	1	0	0	0	0	0	1	0	0	0	1	0	0	0	0	1	0	0	0	0	1	0	0	0	0	1	0	0	0	0	1	0	0	0	0	1	0	0	0	0
53	1	0	0	NA	NA	NA	NA	NA	NA	1	0	0	0	0	1	0	0	0	0	1	0	0	0	0	0	1	0	0	0	0	1	0	0	0	0	0	0	0	1	1	0	0	0	0	0	0	1	0	0
54	0	1	1	0	0	0	1	1	0	1	0	0	0	0	1	0	0	0	0	0	0	0	0	1	0	1	0	0	0	0	0	0	1	0	NA	NA	NA	NA	NA	0	0	0	1	0	NA	NA	NA	NA	NA
55	1	0	0	NA	NA	NA	NA	NA	NA	0	1	0	0	0	0	0	0	1	0	0	0	0	1	0	0	0	0	1	0	0	1	0	0	0	0	0	0	0	1	0	0	0	0	1	0	0	0	1	0
56	1	0	1	0	0	1	0	1	0	1	0	0	0	0	0	0	0	1	0	0	1	0	0	0	0	0	0	1	0	0	1	0	0	0	1	0	0	0	0	1	0	0	0	0	0	1	0	0	0
57	0	1	1	0	0	1	0	1	0	0	0	1	0	0	0	1	0	0	0	0	1	0	0	0	0	0	1	0	0	0	0	0	0	1	0	0	1	0	0	0	0	1	0	0	0	0	1	0	0
58	0	1	1	0	0	1	0	1	0	1	0	0	0	0	0	0	1	0	0	0	0	0	0	1	0	1	0	0	0	0	0	0	0	1	0	0	1	0	0	0	0	1	0	0	0	0	1	0	0
59	1	0	1	0	0	0	1	1	0	1	0	0	0	0	1	0	0	0	0	1	0	0	0	0	0	1	0	0	0	1	0	0	0	0	1	0	0	0	0	1	0	0	0	0	1	0	0	0	0
60	1	0	1	0	0	0	1	0	1	1	0	0	0	0	1	0	0	0	0	1	0	0	0	0	0	1	0	0	0	1	0	0	0	0	1	0	0	0	0	1	0	0	0	0	1	0	0	0	0
61	1	0	0	NA	NA	NA	NA	NA	NA	0	1	0	0	0	0	0	1	0	0	0	1	0	0	0	0	1	0	0	0	0	0	1	0	0	0	1	0	0	0	0	1	0	0	0	0	1	0	0	0
62	0	1	1	0	0	1	0	0	1	0	1	0	0	0	0	0	1	0	0	0	0	0	1	0	0	1	0	0	0	0	1	0	0	0	1	0	0	0	0	1	0	0	0	0	0	0	1	0	0
63	1	0	1	1	0	0	0	0	1	NA	NA	NA	NA	NA	0	0	0	1	0	0	0	0	0	1	0	0	1	0	0	1	0	0	0	0	0	0	0	1	0	1	0	0	0	0	0	1	0	0	0
64	0	1	1	0	0	1	0	0	1	0	1	0	0	0	0	0	1	0	0	1	0	0	0	0	1	0	0	0	0	1	0	0	0	0	1	0	0	0	0	1	0	0	0	0	0	1	0	0	0
65	1	0	1	0	0	0	1	1	0	0	1	0	0	0	0	1	0	0	0	0	1	0	0	0	0	1	0	0	0	0	1	0	0	0	1	0	0	0	0	1	0	0	0	0	0	1	0	0	0
66	1	0	1	0	0	0	1	1	0	1	0	0	0	0	0	0	0	1	0	0	0	1	0	0	0	0	1	0	0	0	1	0	0	0	1	0	0	0	0	1	0	0	0	0	0	0	0	1	0
67	1	0	1	0	0	0	1	0	1	0	0	1	0	0	0	1	0	0	0	0	1	0	0	0	0	0	0	1	0	0	1	0	0	0	0	1	0	0	0	0	1	0	0	0	0	1	0	0	0
68	1	0	1	0	0	0	1	1	0	0	0	1	0	0	0	1	0	0	0	0	1	0	0	0	0	1	0	0	0	0	1	0	0	0	0	1	0	0	0	0	1	0	0	0	0	1	0	0	0
69	1	0	0	NA	NA	NA	NA	NA	NA	0	0	1	0	0	0	1	0	0	0	0	1	0	0	0	0	1	0	0	0	0	0	1	0	0	1	0	0	0	0	1	0	0	0	0	1	0	0	0	0
70	0	1	1	0	1	0	0	1	0	0	0	0	1	0	0	0	0	1	0	0	0	0	1	0	0	1	0	0	0	0	0	1	0	0	0	0	1	0	0	0	0	1	0	0	0	0	1	0	0
71	1	0	0	NA	NA	NA	NA	NA	NA	0	1	0	0	0	0	1	0	0	0	0	1	0	0	0	0	1	0	0	0	0	0	1	0	0	0	1	0	0	0	0	1	0	0	0	0	0	1	0	0
72	0	1	0	NA	NA	NA	NA	NA	NA	0	1	0	0	0	1	0	0	0	0	0	1	0	0	0	0	0	0	1	0	0	1	0	0	0	NA	NA	NA	NA	NA	0	0	0	1	0	0	0	0	1	0
73	1	0	1	0	0	0	1	1	1	0	1	0	0	0	0	1	0	0	0	0	1	0	0	0	0	1	0	0	0	0	1	0	0	0	0	1	0	0	0	0	1	0	0	0	0	1	0	0	0
74	1	0	1	0	0	0	1	1	0	1	0	0	0	0	1	0	0	0	0	0	1	0	0	0	0	1	0	0	0	1	0	0	0	0	1	0	0	0	0	1	0	0	0	0	1	0	0	0	0
75	1	0	0	NA	NA	NA	NA	NA	NA	0	1	0	0	0	0	1	0	0	0	0	1	0	0	0	0	1	0	0	0	0	1	0	0	0	0	1	0	0	0	0	1	0	0	0	0	1	0	0	0
77	0	1	1	0	0	0	1	1	0	1	0	0	0	0	0	0	0	0	1	0	0	0	1	0	0	0	0	1	0	1	0	0	0	0	1	0	0	0	0	1	0	0	0	0	0	0	0	1	0
78	1	0	1	0	0	1	0	1	0	1	0	0	0	0	0	0	0	0	1	0	0	0	0	1	0	0	0	0	1	0	0	0	0	1	1	0	0	0	0	NA	NA	NA	NA	NA	0	0	0	1	0
79	1	0	0	NA	NA	NA	NA	NA	NA	1	0	0	0	0	0	0	1	0	0	0	0	0	0	1	0	0	0	1	0	0	1	0	0	0	1	0	0	0	0	1	0	0	0	0	0	0	1	0	0
80	0	1	1	0	0	0	1	1	0	0	1	0	0	0	0	0	1	0	0	0	0	0	1	0	1	0	0	0	0	0	0	0	1	0	0	1	0	0	0	1	0	0	0	0	0	1	0	0	0
81	1	0	1	0	0	0	1	1	0	1	0	0	0	0	0	1	0	0	0	1	0	0	0	0	0	0	1	0	0	0	0	0	0	1	1	0	0	0	0	1	0	0	0	0	1	0	0	0	0
82	1	0	1	0	0	0	1	1	0	0	1	0	0	0	1	0	0	0	0	NA	NA	NA	NA	NA	0	0	0	1	0	1	0	0	0	0	1	0	0	0	0	1	0	0	0	0	0	0	1	0	0
83	1	0	1	0	0	0	1	1	0	0	1	0	0	0	0	0	1	0	0	0	0	1	0	0	0	1	0	0	0	0	1	0	0	0	1	0	0	0	0	1	0	0	0	0	1	0	0	0	0
84	0	1	1	0	1	0	0	1	0	1	0	0	0	0	0	1	0	0	0	0	0	1	0	0	0	0	0	1	0	1	0	0	0	0	1	0	0	0	0	1	0	0	0	0	1	0	0	0	0
85	1	0	1	0	0	0	1	0	1	1	0	0	0	0	1	0	0	0	0	0	1	0	0	0	1	0	0	0	0	1	0	0	0	0	1	0	0	0	0	0	1	0	0	0	1	0	0	0	0
86	1	0	1	0	0	0	1	1	0	1	0	0	0	0	0	1	0	0	0	0	1	0	0	0	1	0	0	0	0	0	1	0	0	0	0	1	0	0	0	1	0	0	0	0	1	0	0	0	0
87	1	0	1	0	0	0	1	0	1	1	0	0	0	0	1	0	0	0	0	1	0	0	0	0	1	0	0	0	0	1	0	0	0	0	0	1	0	0	0	0	1	0	0	0	0	0	1	0	0
88	1	0	1	0	0	0	1	1	0	1	0	0	0	0	1	0	0	0	0	0	0	0	1	0	0	0	1	0	0	0	0	0	0	1	1	0	0	0	0	1	0	0	0	0	0	0	0	1	0
89	0	1	0	NA	NA	NA	NA	NA	NA	1	0	0	0	0	1	0	0	0	0	1	0	0	0	0	0	0	1	0	0	0	1	0	0	0	1	0	0	0	0	0	0	1	0	0	0	0	1	0	0
90	1	0	0	NA	NA	NA	NA	NA	NA	1	0	0	0	0	0	0	0	0	1	1	0	0	0	0	1	0	0	0	0	0	0	0	0	1	0	0	0	0	1	1	0	0	0	0	0	0	0	0	1
91	1	0	0	NA	NA	NA	NA	NA	NA	0	1	0	0	0	0	0	1	0	0	0	0	1	0	0	0	0	1	0	0	0	1	0	0	0	1	0	0	0	0	1	0	0	0	0	0	0	0	1	0
92	1	0	1	0	1	0	0	1	0	0	1	0	0	0	0	0	0	1	0	0	0	0	1	0	0	0	0	1	0	0	0	1	0	0	0	0	0	0	1	NA	NA	NA	NA	NA	0	0	0	0	1
93	1	0	0	NA	NA	NA	NA	NA	NA	0	1	0	0	0	0	0	0	1	0	1	0	0	0	0	1	0	0	0	0	0	1	0	0	0	0	0	1	0	0	0	1	0	0	0	0	0	0	1	0
94	1	0	1	0	0	1	0	0	1	0	1	0	0	0	0	1	0	0	0	0	1	0	0	0	0	0	0	1	0	0	0	0	1	0	0	0	0	1	0	1	0	0	0	0	0	0	0	0	1
95	1	0	1	0	0	0	1	0	1	0	1	0	0	0	0	0	0	0	1	0	0	0	0	1	0	1	0	0	0	0	1	0	0	0	1	0	0	0	0	1	0	0	0	0	0	1	0	0	0
96	1	0	0	NA	NA	NA	NA	NA	NA	1	0	0	0	0	0	1	0	0	0	1	0	0	0	0	0	1	0	0	0	0	1	0	0	0	1	0	0	0	0	1	0	0	0	0	1	0	0	0	0
97	1	0	1	0	0	0	1	1	0	1	0	0	0	0	1	0	0	0	0	0	1	0	0	0	1	0	0	0	0	0	0	1	0	0	1	0	0	0	0	1	0	0	0	0	1	0	0	0	0
98	1	0	0	NA	NA	NA	NA	NA	NA	0	0	0	1	0	0	1	0	0	0	0	0	0	1	0	0	0	1	0	0	0	1	0	0	0	NA	NA	NA	NA	NA	NA	NA	NA	NA	NA	0	0	1	0	0
99	1	0	1	0	0	0	1	1	0	1	0	0	0	0	1	0	0	0	0	1	0	0	0	0	1	0	0	0	0	1	0	0	0	0	1	0	0	0	0	1	0	0	0	0	0	1	0	0	0
100	0	1	0	NA	NA	NA	NA	NA	NA	1	0	0	0	0	0	0	1	0	0	0	0	0	1	0	0	0	1	0	0	0	1	0	0	0	1	0	0	0	0	1	0	0	0	0	0	0	1	0	0
101	0	1	1	0	0	0	1	1	0	0	1	0	0	0	0	0	1	0	0	0	1	0	0	0	0	1	0	0	0	1	0	0	0	0	NA	NA	NA	NA	NA	NA	NA	NA	NA	NA	NA	NA	NA	NA	NA
102	0	1	1	0	0	0	1	1	0	1	0	0	0	0	1	0	0	0	0	1	0	0	0	0	0	1	0	0	0	1	0	0	0	0	0	0	0	1	0	0	0	0	1	0	0	1	0	0	0
103	0	1	1	0	1	0	0	1	0	0	1	0	0	0	0	0	0	1	0	0	0	1	0	0	0	0	0	0	1	0	0	0	0	1	0	0	0	0	1	1	0	0	0	0	0	0	0	0	1
104	1	0	1	0	0	1	0	1	0	0	1	0	0	0	0	0	1	0	0	0	0	1	0	0	1	0	0	0	0	0	1	0	0	0	0	1	0	0	0	1	0	0	0	0	0	0	1	0	0
105	1	0	0	NA	NA	NA	NA	NA	NA	0	1	0	0	0	0	0	1	0	0	0	0	1	0	0	0	0	1	0	0	1	0	0	0	0	0	0	1	0	0	1	0	0	0	0	0	0	1	0	0
106	0	1	1	0	0	0	1	1	0	0	1	0	0	0	0	0	1	0	0	NA	NA	NA	NA	NA	1	0	0	0	0	NA	NA	NA	NA	NA	0	0	1	0	0	0	0	1	0	0	0	0	1	0	0
107	1	0	0	NA	NA	NA	NA	NA	NA	0	1	0	0	0	0	0	1	0	0	0	0	0	0	1	0	0	1	0	0	0	0	0	1	0	0	1	0	0	0	1	0	0	0	0	0	0	1	0	0
108	1	0	1	0	0	1	0	1	0	0	1	0	0	0	0	0	0	1	0	0	0	0	1	0	0	0	1	0	0	0	0	0	1	0	1	0	0	0	0	1	0	0	0	0	1	0	0	0	0
109	0	1	1	0	0	0	1	1	0	1	0	0	0	0	0	1	0	0	0	1	0	0	0	0	1	0	0	0	0	0	0	1	0	0	1	0	0	0	0	1	0	0	0	0	0	1	0	0	0
110	1	0	0	NA	NA	NA	NA	NA	NA	0	0	0	1	0	0	0	0	1	0	0	0	0	1	0	0	0	0	1	0	0	0	1	0	0	0	0	0	0	1	0	0	0	0	1	0	0	0	0	1
111	0	1	0	NA	NA	NA	NA	NA	NA	1	0	0	0	0	0	0	0	1	0	0	0	0	0	1	0	0	0	0	1	0	0	0	0	1	0	0	0	0	1	1	0	0	0	0	1	0	0	0	0
112	1	0	1	0	0	0	1	0	1	1	0	0	0	0	1	0	0	0	0	1	0	0	0	0	0	0	1	0	0	0	0	0	1	0	0	1	0	0	0	0	1	0	0	0	0	0	0	1	0
113	1	0	0	NA	NA	NA	NA	NA	NA	1	0	0	0	0	0	1	0	0	0	1	0	0	0	0	0	0	1	0	0	0	0	0	0	1	1	0	0	0	0	1	0	0	0	0	0	0	1	0	0
114	1	0	1	0	0	0	1	1	0	0	0	1	0	0	0	1	0	0	0	0	0	0	1	0	0	0	0	1	0	1	0	0	0	0	0	0	1	0	0	1	0	0	0	0	0	0	1	0	0
115	1	0	0	NA	NA	NA	NA	NA	NA	0	1	0	0	0	0	1	0	0	0	0	1	0	0	0	0	0	1	0	0	0	0	1	0	0	1	0	0	0	0	0	1	0	0	0	0	1	0	0	0
116	0	1	1	0	0	0	1	1	0	0	1	0	0	0	1	0	0	0	0	1	0	0	0	0	0	0	0	1	0	0	0	0	1	0	1	0	0	0	0	1	0	0	0	0	1	0	0	0	0
117	0	1	1	0	1	0	0	0	1	0	1	0	0	0	1	0	0	0	0	0	0	1	0	0	0	0	1	0	0	0	1	0	0	0	1	0	0	0	0	1	0	0	0	0	0	1	0	0	0
118	0	1	1	0	0	0	1	1	0	1	0	0	0	0	0	1	0	0	0	0	1	0	0	0	0	1	0	0	0	1	0	0	0	0	1	0	0	0	0	1	0	0	0	0	0	0	1	0	0
119	1	0	1	0	0	0	1	1	0	1	0	0	0	0	1	0	0	0	0	1	0	0	0	0	1	0	0	0	0	1	0	0	0	0	0	0	1	0	0	0	0	1	0	0	1	0	0	0	0
120	1	0	1	0	0	0	1	0	1	0	1	0	0	0	0	0	0	0	1	0	0	0	0	1	0	0	1	0	0	1	0	0	0	0	0	0	0	0	1	1	0	0	0	0	0	1	0	0	0
121	0	1	1	0	0	0	1	1	0	0	1	0	0	0	1	0	0	0	0	0	1	0	0	0	0	0	1	0	0	1	0	0	0	0	1	0	0	0	0	1	0	0	0	0	0	0	1	0	0
122	0	1	1	0	0	1	0	1	0	1	0	0	0	0	1	0	0	0	0	1	0	0	0	0	0	1	0	0	0	0	1	0	0	0	1	0	0	0	0	1	0	0	0	0	0	1	0	0	0
123	1	0	1	0	0	0	1	1	0	1	0	0	0	0	0	1	0	0	0	0	1	0	0	0	0	1	0	0	0	0	1	0	0	0	1	0	0	0	0	1	0	0	0	0	0	0	1	0	0
124	0	1	0	NA	NA	NA	NA	NA	NA	0	1	0	0	0	0	0	1	0	0	0	0	1	0	0	0	1	0	0	0	0	0	1	0	0	NA	NA	NA	NA	NA	NA	NA	NA	NA	NA	0	1	0	0	0
125	1	0	1	0	0	0	1	0	1	0	1	0	0	0	0	0	1	0	0	1	0	0	0	0	0	1	0	0	0	1	0	0	0	0	1	0	0	0	0	1	0	0	0	0	0	1	0	0	0
126	1	0	1	0	1	0	0	1	0	0	1	0	0	0	0	0	1	0	0	1	0	0	0	0	0	0	1	0	0	0	0	0	0	1	0	1	0	0	0	0	1	0	0	0	0	1	0	0	0
127	1	0	1	0	0	1	0	0	1	1	0	0	0	0	0	1	0	0	0	0	0	1	0	0	1	0	0	0	0	0	1	0	0	0	1	0	0	0	0	1	0	0	0	0	0	1	0	0	0
128	1	0	1	0	0	0	1	1	0	0	1	0	0	0	1	0	0	0	0	1	0	0	0	0	1	0	0	0	0	1	0	0	0	0	1	0	0	0	0	1	0	0	0	0	0	1	0	0	0
129	1	0	1	0	1	0	0	1	1	0	1	0	0	0	1	0	0	0	0	0	0	0	1	0	0	1	0	0	0	1	0	0	0	0	0	1	0	0	0	1	0	0	0	0	0	0	0	1	0
130	0	1	1	0	0	0	1	1	0	0	1	0	0	0	0	1	0	0	0	0	1	0	0	0	1	0	0	0	0	1	0	0	0	0	1	0	0	0	0	1	0	0	0	0	1	0	0	0	0
131	1	0	0	NA	NA	NA	NA	NA	NA	0	1	0	0	0	1	0	0	0	0	1	0	0	0	0	0	1	0	0	0	1	0	0	0	0	1	0	0	0	0	1	0	0	0	0	1	0	0	0	0
132	0	1	0	NA	NA	NA	NA	NA	NA	1	0	0	0	0	1	0	0	0	0	0	1	0	0	0	0	0	1	0	0	0	1	0	0	0	1	0	0	0	0	1	0	0	0	0	0	0	1	0	0
133	1	0	1	0	0	0	1	1	1	1	0	0	0	0	1	0	0	0	0	0	1	0	0	0	0	1	0	0	0	1	0	0	0	0	1	0	0	0	0	1	0	0	0	0	0	1	0	0	0
134	0	1	1	0	0	0	1	1	0	0	0	1	0	0	0	1	0	0	0	0	1	0	0	0	0	1	0	0	0	0	0	0	0	1	0	0	0	1	0	0	0	0	1	0	0	0	0	1	0
135	1	0	1	0	0	0	1	1	0	0	1	0	0	0	1	0	0	0	0	1	0	0	0	0	1	0	0	0	0	1	0	0	0	0	1	0	0	0	0	1	0	0	0	0	1	0	0	0	0
136	1	0	1	0	0	0	1	1	0	1	0	0	0	0	0	1	0	0	0	0	1	0	0	0	0	1	0	0	0	0	1	0	0	0	0	1	0	0	0	0	0	1	0	0	0	0	1	0	0
137	0	1	1	0	0	0	1	1	0	1	0	0	0	0	0	1	0	0	0	0	1	0	0	0	0	0	1	0	0	0	1	0	0	0	0	0	1	0	0	1	0	0	0	0	0	0	1	0	0
138	1	0	1	0	0	1	0	1	1	0	1	0	0	0	0	0	1	0	0	0	0	1	0	0	0	0	1	0	0	0	1	0	0	0	0	1	0	0	0	0	1	0	0	0	0	1	0	0	0
139	1	0	1	0	0	0	1	1	0	1	0	0	0	0	1	0	0	0	0	1	0	0	0	0	1	0	0	0	0	0	1	0	0	0	1	0	0	0	0	1	0	0	0	0	1	0	0	0	0
140	0	1	1	0	0	0	1	1	0	0	1	0	0	0	0	1	0	0	0	0	1	0	0	0	0	1	0	0	0	0	1	0	0	0	1	0	0	0	0	1	0	0	0	0	1	0	0	0	0
141	1	0	1	0	0	0	1	0	1	1	0	0	0	0	0	1	0	0	0	0	1	0	0	0	0	1	0	0	0	0	0	0	1	0	1	0	0	0	0	1	0	0	0	0	0	1	0	0	0
142	1	0	1	0	0	0	1	1	0	0	1	0	0	0	0	1	0	0	0	0	0	1	0	0	0	0	0	0	1	0	0	0	0	1	1	0	0	0	0	0	1	0	0	0	0	1	0	0	0
143	1	0	1	0	0	0	1	1	0	1	0	0	0	0	1	0	0	0	0	0	1	0	0	0	0	1	0	0	0	1	0	0	0	0	0	0	1	0	0	0	0	1	0	0	0	0	1	0	0
144	0	1	1	0	0	0	1	1	0	1	0	0	0	0	0	1	0	0	0	1	0	0	0	0	0	1	0	0	0	0	1	0	0	0	1	0	0	0	0	1	0	0	0	0	0	1	0	0	0
145	1	0	0	NA	NA	NA	NA	NA	NA	0	0	0	1	0	0	0	0	1	0	0	0	0	1	0	0	0	0	1	0	0	0	1	0	0	1	0	0	0	0	1	0	0	0	0	0	0	0	1	0
146	1	0	1	0	0	0	1	1	0	1	0	0	0	0	0	0	1	0	0	0	1	0	0	0	0	1	0	0	0	0	1	0	0	0	1	0	0	0	0	1	0	0	0	0	0	0	1	0	0
147	0	1	1	0	1	0	0	0	1	1	0	0	0	0	0	1	0	0	0	1	0	0	0	0	0	0	1	0	0	0	1	0	0	0	1	0	0	0	0	1	0	0	0	0	1	0	0	0	0
148	1	0	1	0	0	0	1	1	0	1	0	0	0	0	0	1	0	0	0	0	1	0	0	0	1	0	0	0	0	1	0	0	0	0	1	0	0	0	0	1	0	0	0	0	1	0	0	0	0
149	0	1	1	0	0	0	1	1	1	1	0	0	0	0	0	1	0	0	0	1	0	0	0	0	1	0	0	0	0	0	0	0	0	1	1	0	0	0	0	0	0	1	0	0	1	0	0	0	0
150	1	0	1	0	0	0	1	0	1	1	0	0	0	0	0	0	1	0	0	0	0	1	0	0	1	0	0	0	0	0	0	1	0	0	0	0	1	0	0	0	0	1	0	0	0	0	0	0	1
151	0	1	0	NA	NA	NA	NA	NA	NA	0	0	1	0	0	0	0	0	1	0	0	0	1	0	0	0	0	1	0	0	0	0	0	1	0	1	0	0	0	0	1	0	0	0	0	1	0	0	0	0
152	0	1	0	NA	NA	NA	NA	NA	NA	0	1	0	0	0	0	0	1	0	0	0	0	0	1	0	0	0	1	0	0	0	0	0	0	1	1	0	0	0	0	1	0	0	0	0	0	1	0	0	0
153	0	1	0	NA	NA	NA	NA	NA	NA	0	1	0	0	0	0	0	1	0	0	0	0	0	1	0	0	0	1	0	0	0	0	0	0	1	0	0	1	0	0	0	1	0	0	0	0	0	0	1	0
154	1	0	0	NA	NA	NA	NA	NA	NA	1	0	0	0	0	0	1	0	0	0	0	1	0	0	0	1	0	0	0	0	1	0	0	0	0	1	0	0	0	0	1	0	0	0	0	0	1	0	0	0
155	1	0	1	0	0	1	0	1	0	1	0	0	0	0	NA	NA	NA	NA	NA	0	1	0	0	0	0	1	0	0	0	0	1	0	0	0	0	1	0	0	0	1	0	0	0	0	0	1	0	0	0
156	0	1	1	0	1	0	0	1	0	NA	NA	NA	NA	NA	0	1	0	0	0	0	1	0	0	0	NA	NA	NA	NA	NA	0	1	0	0	0	NA	NA	NA	NA	NA	NA	NA	NA	NA	NA	0	1	0	0	0
157	1	0	1	0	0	1	0	1	0	0	1	0	0	0	0	1	0	0	0	0	1	0	0	0	0	1	0	0	0	0	1	0	0	0	0	1	0	0	0	0	1	0	0	0	0	0	1	0	0
158	1	0	1	0	0	0	1	1	0	0	1	0	0	0	0	1	0	0	0	0	1	0	0	0	0	0	1	0	0	0	1	0	0	0	1	0	0	0	0	NA	NA	NA	NA	NA	0	1	0	0	0
159	1	0	0	NA	NA	NA	NA	NA	NA	1	0	0	0	0	0	0	0	1	0	0	0	0	1	0	0	0	1	0	0	0	0	1	0	0	1	0	0	0	0	1	0	0	0	0	0	0	0	1	0
160	0	1	1	0	1	0	0	1	0	0	0	1	0	0	0	1	0	0	0	0	0	1	0	0	0	0	0	1	0	0	0	0	1	0	0	0	1	0	0	0	0	1	0	0	0	0	0	1	0
161	0	1	0	NA	NA	NA	NA	NA	NA	0	0	1	0	0	0	0	0	1	0	0	0	0	1	0	0	0	0	1	0	0	0	0	0	1	0	0	0	1	0	NA	NA	NA	NA	NA	0	0	0	0	1
162	0	1	0	NA	NA	NA	NA	NA	NA	0	1	0	0	0	0	0	0	1	0	0	1	0	0	0	0	0	0	1	0	0	0	0	1	0	0	0	0	1	0	NA	NA	NA	NA	NA	0	1	0	0	0
163	0	1	0	NA	NA	NA	NA	NA	NA	0	1	0	0	0	0	0	1	0	0	0	0	0	1	0	0	0	0	1	0	0	1	0	0	0	0	1	0	0	0	0	0	0	1	0	0	0	1	0	0
164	0	1	1	0	0	0	1	1	0	0	1	0	0	0	0	0	1	0	0	0	1	0	0	0	0	0	1	0	0	0	1	0	0	0	0	1	0	0	0	0	1	0	0	0	0	1	0	0	0
165	1	0	0	NA	NA	NA	NA	NA	NA	0	1	0	0	0	0	1	0	0	0	0	1	0	0	0	0	1	0	0	0	0	1	0	0	0	0	1	0	0	0	NA	NA	NA	NA	NA	0	0	0	1	0
166	0	1	0	NA	NA	NA	NA	NA	NA	0	0	1	0	0	0	0	1	0	0	0	0	0	1	0	0	0	0	1	0	0	1	0	0	0	0	1	0	0	0	0	1	0	0	0	0	0	1	0	0
167	1	0	0	NA	NA	NA	NA	NA	NA	0	1	0	0	0	0	0	0	1	0	0	0	1	0	0	NA	NA	NA	NA	NA	NA	NA	NA	NA	NA	0	0	1	0	0	0	0	1	0	0	0	0	1	0	0
168	1	0	1	0	0	0	1	1	0	0	0	1	0	0	0	0	1	0	0	0	1	0	0	0	0	0	1	0	0	1	0	0	0	0	1	0	0	0	0	1	0	0	0	0	0	1	0	0	0
169	1	0	1	0	0	0	1	1	0	0	1	0	0	0	1	0	0	0	0	1	0	0	0	0	1	0	0	0	0	1	0	0	0	0	NA	NA	NA	NA	NA	NA	NA	NA	NA	NA	NA	NA	NA	NA	NA
170	1	0	0	NA	NA	NA	NA	NA	NA	1	0	0	0	0	0	1	0	0	0	0	1	0	0	0	0	0	1	0	0	0	0	0	0	1	0	0	1	0	0	0	0	1	0	0	0	0	1	0	0
171	1	0	1	0	0	0	1	1	0	0	0	0	1	0	0	0	0	1	0	0	0	0	1	0	0	0	1	0	0	1	0	0	0	0	1	0	0	0	0	1	0	0	0	0	1	0	0	0	0
172	0	1	1	0	0	0	1	0	1	1	0	0	0	0	0	1	0	0	0	0	1	0	0	0	0	1	0	0	0	1	0	0	0	0	1	0	0	0	0	0	1	0	0	0	0	1	0	0	0
173	1	0	1	0	0	0	1	1	0	1	0	0	0	0	1	0	0	0	0	1	0	0	0	0	1	0	0	0	0	1	0	0	0	0	1	0	0	0	0	1	0	0	0	0	1	0	0	0	0
174	0	1	1	0	1	0	0	1	0	1	0	0	0	0	0	0	1	0	0	0	0	1	0	0	0	0	1	0	0	1	0	0	0	0	NA	NA	NA	NA	NA	NA	NA	NA	NA	NA	0	0	0	1	0
175	0	1	1	0	0	0	1	1	0	0	0	1	0	0	0	0	1	0	0	0	0	1	0	0	0	0	0	1	0	1	0	0	0	0	0	1	0	0	0	1	0	0	0	0	0	0	1	0	0
176	0	1	1	0	0	0	1	1	0	0	0	1	0	0	0	0	1	0	0	0	0	1	0	0	0	0	0	1	0	1	0	0	0	0	0	1	0	0	0	1	0	0	0	0	0	0	1	0	0
177	1	0	0	NA	NA	NA	NA	NA	NA	1	0	0	0	0	1	0	0	0	0	1	0	0	0	0	1	0	0	0	0	1	0	0	0	0	1	0	0	0	0	1	0	0	0	0	1	0	0	0	0
178	1	0	0	NA	NA	NA	NA	NA	NA	1	0	0	0	0	1	0	0	0	0	1	0	0	0	0	1	0	0	0	0	1	0	0	0	0	1	0	0	0	0	1	0	0	0	0	1	0	0	0	0
179	0	1	1	0	0	0	1	1	0	0	1	0	0	0	0	1	0	0	0	0	1	0	0	0	0	1	0	0	0	0	1	0	0	0	0	1	0	0	0	0	1	0	0	0	0	1	0	0	0
180	0	1	1	0	0	0	1	1	0	1	0	0	0	0	0	1	0	0	0	0	1	0	0	0	0	0	0	1	0	0	0	0	1	0	0	0	1	0	0	0	1	0	0	0	1	0	0	0	0
181	1	0	1	0	0	0	1	1	0	1	0	0	0	0	1	0	0	0	0	1	0	0	0	0	1	0	0	0	0	1	0	0	0	0	1	0	0	0	0	1	0	0	0	0	1	0	0	0	0
182	0	1	1	0	0	1	0	1	0	0	1	0	0	0	0	1	0	0	0	0	1	0	0	0	1	0	0	0	0	1	0	0	0	0	1	0	0	0	0	1	0	0	0	0	0	0	1	0	0
183	1	0	1	0	0	1	0	1	0	1	0	0	0	0	0	1	0	0	0	0	0	0	1	0	0	0	1	0	0	NA	NA	NA	NA	NA	0	0	1	0	0	0	0	1	0	0	0	0	1	0	0
184	1	0	1	0	0	0	1	0	1	1	0	0	0	0	0	1	0	0	0	0	1	0	0	0	0	0	1	0	0	0	0	0	1	0	0	1	0	0	0	1	0	0	0	0	0	0	1	0	0
185	1	0	1	1	0	0	0	1	0	0	0	0	1	0	0	0	0	1	0	0	0	1	0	0	1	0	0	0	0	1	0	0	0	0	1	0	0	0	0	1	0	0	0	0	1	0	0	0	0
186	0	1	1	0	0	0	1	0	1	1	0	0	0	0	0	0	0	1	0	0	0	1	0	0	0	1	0	0	0	0	1	0	0	0	1	0	0	0	0	1	0	0	0	0	0	1	0	0	0
187	1	0	0	NA	NA	NA	NA	NA	NA	0	1	0	0	0	0	0	0	1	0	0	0	0	0	1	0	0	1	0	0	0	0	1	0	0	0	0	0	1	0	0	1	0	0	0	0	0	0	1	0
188	0	1	1	0	0	0	1	1	1	1	0	0	0	0	0	1	0	0	0	0	1	0	0	0	0	0	1	0	0	0	0	1	0	0	1	0	0	0	0	1	0	0	0	0	0	0	1	0	0
189	1	0	0	NA	NA	NA	NA	NA	NA	1	0	0	0	0	0	1	0	0	0	1	0	0	0	0	0	0	1	0	0	1	0	0	0	0	0	1	0	0	0	0	1	0	0	0	0	1	0	0	0
190	0	1	0	NA	NA	NA	NA	NA	NA	0	1	0	0	0	0	1	0	0	0	0	0	0	1	0	0	0	0	0	1	0	1	0	0	0	1	0	0	0	0	1	0	0	0	0	0	1	0	0	0
191	1	0	1	0	0	0	1	1	0	1	0	0	0	0	1	0	0	0	0	0	0	0	1	0	0	1	0	0	0	0	1	0	0	0	1	0	0	0	0	0	1	0	0	0	0	1	0	0	0
192	1	0	1	0	0	1	0	1	0	0	1	0	0	0	0	0	0	1	0	0	0	1	0	0	0	1	0	0	0	0	1	0	0	0	0	1	0	0	0	0	1	0	0	0	0	1	0	0	0
193	1	0	0	NA	NA	NA	NA	NA	NA	1	0	0	0	0	0	1	0	0	0	0	1	0	0	0	0	0	0	1	0	0	0	0	0	1	0	0	1	0	0	0	0	1	0	0	0	0	1	0	0
194	1	0	1	0	0	0	1	0	1	1	0	0	0	0	NA	NA	NA	NA	NA	0	0	0	1	0	0	1	0	0	0	0	1	0	0	0	NA	NA	NA	NA	NA	0	0	0	1	0	0	0	1	0	0
195	1	0	0	NA	NA	NA	NA	NA	NA	0	1	0	0	0	0	1	0	0	0	0	0	1	0	0	0	0	1	0	0	0	0	0	1	0	0	1	0	0	0	0	1	0	0	0	0	0	0	1	0
196	1	0	0	NA	NA	NA	NA	NA	NA	1	0	0	0	0	1	0	0	0	0	0	0	0	1	0	0	0	1	0	0	0	0	1	0	0	1	0	0	0	0	1	0	0	0	0	1	0	0	0	0
197	1	0	1	0	0	0	1	1	0	0	1	0	0	0	1	0	0	0	0	0	1	0	0	0	0	1	0	0	0	0	1	0	0	0	0	1	0	0	0	0	1	0	0	0	0	1	0	0	0
198	0	1	0	NA	NA	NA	NA	NA	NA	1	0	0	0	0	0	0	1	0	0	0	0	1	0	0	0	0	0	1	0	0	1	0	0	0	1	0	0	0	0	1	0	0	0	0	0	0	1	0	0
199	0	1	0	NA	NA	NA	NA	NA	NA	0	1	0	0	0	1	0	0	0	0	1	0	0	0	0	0	1	0	0	0	0	1	0	0	0	0	1	0	0	0	1	0	0	0	0	0	1	0	0	0
200	1	0	1	0	0	0	1	1	1	1	0	0	0	0	1	0	0	0	0	1	0	0	0	0	1	0	0	0	0	1	0	0	0	0	1	0	0	0	0	1	0	0	0	0	1	0	0	0	0
201	0	1	1	0	0	1	0	1	0	1	0	0	0	0	0	1	0	0	0	0	0	1	0	0	0	0	0	0	1	0	0	0	0	1	0	1	0	0	0	1	0	0	0	0	0	0	0	0	1
202	0	1	1	0	0	0	1	1	0	0	1	0	0	0	1	0	0	0	0	1	0	0	0	0	0	0	1	0	0	1	0	0	0	0	1	0	0	0	0	1	0	0	0	0	0	1	0	0	0
203	0	1	0	NA	NA	NA	NA	NA	NA	1	0	0	0	0	0	1	0	0	0	1	0	0	0	0	0	1	0	0	0	0	0	0	0	1	1	0	0	0	0	1	0	0	0	0	1	0	0	0	0
204	0	1	0	NA	NA	NA	NA	NA	NA	0	0	0	0	1	0	0	0	1	0	0	0	0	1	0	0	0	1	0	0	1	0	0	0	0	1	0	0	0	0	1	0	0	0	0	0	1	0	0	0
205	0	1	1	0	0	0	1	1	0	NA	NA	NA	NA	NA	0	0	1	0	0	0	0	1	0	0	0	0	1	0	0	0	1	0	0	0	NA	NA	NA	NA	NA	NA	NA	NA	NA	NA	0	0	1	0	0
206	1	0	0	NA	NA	NA	NA	NA	NA	0	1	0	0	0	0	1	0	0	0	0	0	1	0	0	0	1	0	0	0	1	0	0	0	0	1	0	0	0	0	1	0	0	0	0	1	0	0	0	0
207	0	1	0	NA	NA	NA	NA	NA	NA	0	1	0	0	0	0	1	0	0	0	1	0	0	0	0	0	1	0	0	0	0	1	0	0	0	1	0	0	0	0	1	0	0	0	0	0	1	0	0	0
208	0	1	1	0	0	1	0	1	0	0	0	1	0	0	0	0	0	1	0	0	0	0	1	0	0	0	0	0	1	0	0	0	0	1	0	1	0	0	0	0	1	0	0	0	0	0	0	0	1
209	1	0	1	0	0	0	1	1	0	1	0	0	0	0	0	1	0	0	0	0	1	0	0	0	1	0	0	0	0	1	0	0	0	0	1	0	0	0	0	1	0	0	0	0	1	0	0	0	0
210	1	0	0	NA	NA	NA	NA	NA	NA	0	0	1	0	0	0	0	0	1	0	0	0	0	1	0	0	0	1	0	0	0	1	0	0	0	1	0	0	0	0	1	0	0	0	0	0	1	0	0	0
211	0	1	1	0	0	0	1	1	0	1	0	0	0	0	1	0	0	0	0	1	0	0	0	0	1	0	0	0	0	1	0	0	0	0	1	0	0	0	0	1	0	0	0	0	1	0	0	0	0
212	1	0	0	NA	NA	NA	NA	NA	NA	0	0	0	0	1	0	1	0	0	0	0	1	0	0	0	0	1	0	0	0	0	1	0	0	0	0	0	0	0	1	1	0	0	0	0	0	0	0	0	1
213	1	0	0	NA	NA	NA	NA	NA	NA	0	0	0	1	0	0	0	0	1	0	0	1	0	0	0	0	1	0	0	0	0	1	0	0	0	0	1	0	0	0	0	1	0	0	0	0	0	0	1	0
214	1	0	1	0	0	0	1	1	0	1	0	0	0	0	0	0	1	0	0	1	0	0	0	0	0	1	0	0	0	0	1	0	0	0	0	1	0	0	0	0	0	1	0	0	0	1	0	0	0
215	0	1	1	0	0	1	0	1	0	0	0	1	0	0	0	0	1	0	0	1	0	0	0	0	0	0	1	0	0	1	0	0	0	0	1	0	0	0	0	0	0	1	0	0	0	0	0	0	1
216	1	0	1	0	0	0	1	1	0	1	0	0	0	0	1	0	0	0	0	0	1	0	0	0	0	0	1	0	0	1	0	0	0	0	1	0	0	0	0	1	0	0	0	0	1	0	0	0	0
217	0	1	1	0	0	0	1	1	0	1	0	0	0	0	1	0	0	0	0	1	0	0	0	0	0	1	0	0	0	0	1	0	0	0	1	0	0	0	0	1	0	0	0	0	1	0	0	0	0
218	1	0	1	0	0	1	0	1	0	1	0	0	0	0	0	1	0	0	0	0	0	0	1	0	0	1	0	0	0	0	0	0	1	0	0	0	1	0	0	0	1	0	0	0	0	0	0	1	0
219	1	0	0	NA	NA	NA	NA	NA	NA	1	0	0	0	0	0	1	0	0	0	0	0	1	0	0	0	1	0	0	0	0	0	1	0	0	0	0	1	0	0	0	0	1	0	0	0	0	0	1	0
220	1	0	0	NA	NA	NA	NA	NA	NA	0	1	0	0	0	0	0	0	1	0	0	0	0	1	0	0	0	1	0	0	0	0	0	1	0	0	0	1	0	0	0	0	1	0	0	0	0	1	0	0
221	0	1	0	NA	NA	NA	NA	NA	NA	1	0	0	0	0	0	0	1	0	0	0	0	0	1	0	0	1	0	0	0	1	0	0	0	0	0	0	1	0	0	0	1	0	0	0	0	0	1	0	0
222	0	1	1	0	0	0	1	1	0	NA	NA	NA	NA	NA	0	0	0	1	0	0	1	0	0	0	0	0	1	0	0	0	1	0	0	0	0	1	0	0	0	0	0	0	1	0	0	1	0	0	0
223	1	0	0	NA	NA	NA	NA	NA	NA	0	0	1	0	0	0	0	0	1	0	0	0	0	1	0	0	0	0	1	0	0	1	0	0	0	0	0	1	0	0	0	0	1	0	0	0	0	0	1	0
224	1	0	0	NA	NA	NA	NA	NA	NA	1	0	0	0	0	0	0	0	0	1	0	0	0	0	1	0	0	0	0	1	0	0	0	0	1	0	0	1	0	0	0	0	1	0	0	0	0	1	0	0
225	1	0	1	0	0	1	0	1	0	1	0	0	0	0	0	1	0	0	0	0	1	0	0	0	0	1	0	0	0	0	1	0	0	0	1	0	0	0	0	1	0	0	0	0	0	1	0	0	0
226	1	0	0	NA	NA	NA	NA	NA	NA	1	0	0	0	0	0	1	0	0	0	0	0	1	0	0	0	0	1	0	0	0	1	0	0	0	0	0	1	0	0	0	0	1	0	0	0	0	1	0	0
227	1	0	0	NA	NA	NA	NA	NA	NA	0	1	0	0	0	0	0	0	0	1	0	0	0	0	1	0	0	0	0	1	0	1	0	0	0	0	1	0	0	0	0	1	0	0	0	0	0	0	1	0
228	1	0	0	NA	NA	NA	NA	NA	NA	1	0	0	0	0	0	0	0	1	0	0	0	0	0	1	0	0	1	0	0	1	0	0	0	0	1	0	0	0	0	1	0	0	0	0	1	0	0	0	0
229	1	0	1	0	0	0	1	1	0	1	0	0	0	0	1	0	0	0	0	1	0	0	0	0	0	1	0	0	0	1	0	0	0	0	0	1	0	0	0	1	0	0	0	0	0	1	0	0	0
230	0	1	0	NA	NA	NA	NA	NA	NA	0	0	1	0	0	0	0	1	0	0	0	1	0	0	0	0	0	1	0	0	0	1	0	0	0	0	0	1	0	0	0	1	0	0	0	0	0	1	0	0
231	0	1	1	0	0	0	1	0	1	0	1	0	0	0	0	0	1	0	0	0	0	1	0	0	0	0	1	0	0	0	1	0	0	0	1	0	0	0	0	1	0	0	0	0	1	0	0	0	0
232	1	0	0	NA	NA	NA	NA	NA	NA	0	1	0	0	0	0	0	0	0	1	1	0	0	0	0	0	0	1	0	0	0	0	1	0	0	1	0	0	0	0	0	1	0	0	0	0	0	1	0	0
233	0	1	1	0	0	1	0	1	0	0	0	1	0	0	0	0	1	0	0	0	0	1	0	0	0	0	0	0	1	0	0	0	0	1	0	0	1	0	0	0	0	1	0	0	0	0	1	0	0
234	1	0	1	0	0	0	1	1	0	0	1	0	0	0	0	1	0	0	0	0	0	1	0	0	0	0	1	0	0	0	1	0	0	0	0	0	1	0	0	0	1	0	0	0	0	0	1	0	0
235	1	0	0	NA	NA	NA	NA	NA	NA	0	0	0	0	1	0	0	0	1	0	0	0	0	1	0	0	0	0	1	0	0	0	0	1	0	0	0	0	0	1	0	0	0	0	1	0	0	0	0	1
236	1	0	0	NA	NA	NA	NA	NA	NA	1	0	0	0	0	1	0	0	0	0	0	0	1	0	0	1	0	0	0	0	0	1	0	0	0	NA	NA	NA	NA	NA	NA	NA	NA	NA	NA	NA	NA	NA	NA	NA
237	1	0	1	0	0	0	1	1	0	0	1	0	0	0	1	0	0	0	0	0	1	0	0	0	0	0	1	0	0	0	1	0	0	0	0	1	0	0	0	1	0	0	0	0	0	0	0	1	0
238	1	0	1	0	0	1	0	1	0	0	1	0	0	0	0	0	0	1	0	0	0	0	1	0	0	0	0	1	0	0	0	1	0	0	0	1	0	0	0	0	0	0	1	0	0	0	0	1	0
239	0	1	0	NA	NA	NA	NA	NA	NA	0	0	1	0	0	0	0	0	1	0	0	1	0	0	0	0	0	1	0	0	0	1	0	0	0	0	0	1	0	0	0	0	1	0	0	0	0	1	0	0
240	1	0	0	NA	NA	NA	NA	NA	NA	0	0	1	0	0	0	1	0	0	0	0	0	1	0	0	0	1	0	0	0	1	0	0	0	0	1	0	0	0	0	1	0	0	0	0	0	0	1	0	0
241	0	1	1	0	1	0	0	1	0	NA	NA	NA	NA	NA	0	0	0	1	0	0	0	1	0	0	0	0	0	1	0	0	0	0	0	1	0	0	0	1	0	0	0	0	1	0	0	1	0	0	0
242	1	0	0	NA	NA	NA	NA	NA	NA	0	0	0	1	0	0	0	0	1	0	0	0	0	1	0	0	0	0	1	0	0	1	0	0	0	1	0	0	0	0	1	0	0	0	0	0	0	0	1	0
243	1	0	1	0	0	0	1	1	0	0	0	0	1	0	0	0	1	0	0	0	0	1	0	0	0	1	0	0	0	0	1	0	0	0	0	0	1	0	0	0	0	0	1	0	0	0	0	1	0
244	1	0	1	0	0	0	1	1	1	1	0	0	0	0	0	1	0	0	0	0	0	1	0	0	0	1	0	0	0	0	1	0	0	0	0	1	0	0	0	0	0	1	0	0	0	1	0	0	0
245	1	0	1	0	0	1	0	1	0	1	0	0	0	0	0	1	0	0	0	0	1	0	0	0	1	0	0	0	0	1	0	0	0	0	1	0	0	0	0	1	0	0	0	0	0	1	0	0	0
246	1	0	1	0	0	0	1	1	1	1	0	0	0	0	0	0	0	0	1	0	0	0	0	1	0	1	0	0	0	0	0	0	0	1	0	0	0	0	1	1	0	0	0	0	0	0	0	0	1
247	1	0	0	NA	NA	NA	NA	NA	NA	0	0	0	1	0	0	0	0	1	0	0	0	0	1	0	0	0	1	0	0	0	0	1	0	0	0	1	0	0	0	0	1	0	0	0	0	1	0	0	0
248	1	0	0	NA	NA	NA	NA	NA	NA	0	1	0	0	0	1	0	0	0	0	1	0	0	0	0	1	0	0	0	0	1	0	0	0	0	1	0	0	0	0	1	0	0	0	0	0	0	1	0	0
249	1	0	1	0	0	0	1	1	0	0	1	0	0	0	1	0	0	0	0	0	0	1	0	0	0	0	0	1	0	0	0	0	1	0	1	0	0	0	0	1	0	0	0	0	0	1	0	0	0
250	0	1	1	0	0	0	1	0	1	1	0	0	0	0	0	1	0	0	0	0	1	0	0	0	0	1	0	0	0	0	1	0	0	0	0	1	0	0	0	0	1	0	0	0	0	1	0	0	0
251	0	1	0	NA	NA	NA	NA	NA	NA	0	1	0	0	0	0	1	0	0	0	0	0	1	0	0	0	0	1	0	0	0	1	0	0	0	1	0	0	0	0	1	0	0	0	0	0	1	0	0	0
252	1	0	1	0	0	0	1	1	0	1	0	0	0	0	0	0	1	0	0	0	0	1	0	0	0	0	1	0	0	0	1	0	0	0	1	0	0	0	0	0	0	1	0	0	0	0	1	0	0
253	0	1	0	NA	NA	NA	NA	NA	NA	1	0	0	0	0	0	0	1	0	0	0	0	1	0	0	1	0	0	0	0	1	0	0	0	0	1	0	0	0	0	1	0	0	0	0	0	0	1	0	0
254	1	0	1	0	0	0	1	1	0	1	0	0	0	0	0	1	0	0	0	0	1	0	0	0	0	1	0	0	0	1	0	0	0	0	NA	NA	NA	NA	NA	0	1	0	0	0	0	1	0	0	0
255	0	1	0	NA	NA	NA	NA	NA	NA	1	0	0	0	0	0	0	0	1	0	0	0	1	0	0	0	0	1	0	0	0	0	1	0	0	0	0	0	1	0	0	0	0	1	0	0	0	0	0	1
256	1	0	1	0	0	0	1	0	1	1	0	0	0	0	1	0	0	0	0	0	0	0	1	0	0	1	0	0	0	0	1	0	0	0	1	0	0	0	0	1	0	0	0	0	0	1	0	0	0
257	1	0	1	0	0	0	1	1	0	1	0	0	0	0	1	0	0	0	0	1	0	0	0	0	0	0	0	0	1	1	0	0	0	0	1	0	0	0	0	1	0	0	0	0	0	0	0	0	1
258	0	1	1	0	1	0	0	0	1	1	0	0	0	0	0	0	0	1	0	0	0	0	1	0	0	0	0	1	0	0	0	0	0	1	0	0	0	1	0	0	0	0	1	0	1	0	0	0	0
259	1	0	0	NA	NA	NA	NA	NA	NA	1	0	0	0	0	1	0	0	0	0	1	0	0	0	0	1	0	0	0	0	1	0	0	0	0	1	0	0	0	0	1	0	0	0	0	1	0	0	0	0
260	1	0	1	0	0	1	0	1	0	0	1	0	0	0	0	1	0	0	0	0	0	0	1	0	0	1	0	0	0	1	0	0	0	0	0	1	0	0	0	0	1	0	0	0	0	1	0	0	0
261	1	0	0	NA	NA	NA	NA	NA	NA	1	0	0	0	0	1	0	0	0	0	1	0	0	0	0	1	0	0	0	0	1	0	0	0	0	1	0	0	0	0	1	0	0	0	0	1	0	0	0	0
262	1	0	1	0	1	0	0	1	0	0	1	0	0	0	0	0	0	0	1	0	0	0	1	0	0	0	0	1	0	0	0	0	0	1	0	0	1	0	0	0	0	1	0	0	0	0	1	0	0
263	1	0	1	0	1	0	0	1	0	1	0	0	0	0	1	0	0	0	0	0	1	0	0	0	0	0	1	0	0	1	0	0	0	0	0	0	1	0	0	0	0	1	0	0	0	1	0	0	0
264	0	1	1	0	0	0	1	1	0	1	0	0	0	0	0	0	0	0	1	1	0	0	0	0	1	0	0	0	0	1	0	0	0	0	1	0	0	0	0	0	0	0	1	0	0	0	0	0	1
265	0	1	1	0	0	0	1	1	0	1	0	0	0	0	0	0	0	0	1	0	1	0	0	0	0	1	0	0	0	0	1	0	0	0	0	0	1	0	0	0	0	1	0	0	0	0	1	0	0
266	1	0	0	NA	NA	NA	NA	NA	NA	0	1	0	0	0	1	0	0	0	0	1	0	0	0	0	1	0	0	0	0	1	0	0	0	0	0	1	0	0	0	0	1	0	0	0	0	0	1	0	0
267	1	0	1	0	0	0	1	1	0	1	0	0	0	0	0	1	0	0	0	0	0	0	1	0	0	0	0	1	0	0	0	0	0	1	1	0	0	0	0	1	0	0	0	0	0	1	0	0	0
268	0	1	1	0	0	0	1	1	0	0	1	0	0	0	0	0	1	0	0	0	0	0	0	1	0	0	1	0	0	0	0	0	0	1	1	0	0	0	0	1	0	0	0	0	1	0	0	0	0
269	1	0	1	0	0	0	1	1	0	0	1	0	0	0	1	0	0	0	0	0	1	0	0	0	0	1	0	0	0	1	0	0	0	0	1	0	0	0	0	1	0	0	0	0	0	1	0	0	0
270	1	0	0	NA	NA	NA	NA	NA	NA	1	0	0	0	0	0	0	0	1	0	0	0	0	0	1	0	0	0	1	0	0	1	0	0	0	1	0	0	0	0	1	0	0	0	0	0	0	0	1	0
271	1	0	1	0	0	0	1	1	1	1	0	0	0	0	1	0	0	0	0	1	0	0	0	0	0	0	1	0	0	0	1	0	0	0	1	0	0	0	0	1	0	0	0	0	1	0	0	0	0
272	1	0	1	0	0	0	1	1	1	1	0	0	0	0	0	0	0	1	0	0	0	0	1	0	0	0	1	0	0	1	0	0	0	0	1	0	0	0	0	0	0	1	0	0	1	0	0	0	0
273	0	1	1	0	0	0	1	1	0	0	1	0	0	0	0	1	0	0	0	0	0	1	0	0	0	0	1	0	0	1	0	0	0	0	1	0	0	0	0	1	0	0	0	0	0	0	1	0	0
274	0	1	0	NA	NA	NA	NA	NA	NA	1	0	0	0	0	1	0	0	0	0	1	0	0	0	0	0	1	0	0	0	0	1	0	0	0	1	0	0	0	0	1	0	0	0	0	1	0	0	0	0
275	1	0	1	0	0	1	0	1	0	1	0	0	0	0	0	0	1	0	0	0	1	0	0	0	0	0	0	1	0	1	0	0	0	0	0	1	0	0	0	0	1	0	0	0	0	0	1	0	0
276	1	0	1	0	0	0	1	1	0	1	0	0	0	0	0	1	0	0	0	0	1	0	0	0	0	1	0	0	0	1	0	0	0	0	1	0	0	0	0	1	0	0	0	0	0	1	0	0	0
277	1	0	0	NA	NA	NA	NA	NA	NA	0	1	0	0	0	0	1	0	0	0	0	0	1	0	0	0	1	0	0	0	0	1	0	0	0	1	0	0	0	0	1	0	0	0	0	0	1	0	0	0
278	1	0	1	0	0	0	1	1	0	1	0	0	0	0	0	1	0	0	0	0	1	0	0	0	1	0	0	0	0	1	0	0	0	0	1	0	0	0	0	1	0	0	0	0	0	1	0	0	0
279
280
281
282
283
284
285
286
287
288
289
290
291
292
293
294
295
296
297
298
299
300
301
302
303
304
305
306
307
308
309
310
311
312
313
314
315
316
317
318
[truncated: 20 more columns]

## Sheet: Feuil3
N°	Sexe		Emploi DCI	Proportion DCI				Circonstance primo-prescription		Mention NS par classe
										AAP					Hormones thyroidiennes					Anti-épileptiques					IPP					Anti-spasmodiques					Palier I					Palier II/III					AINS/AIS
	M	F		<5%	5-15%	15-25%	>25%	Initiation	Renouvellement	0	1-24%	25-49%	50-74%	75-100%	0	1-24%	25-49%	50-74%	75-100%	0	1-24%	25-49%	50-74%	75-100%	0	1-24%	25-49%	50-74%	75-100%	0	1-24%	25-49%	50-74%	75-100%	0	1-24%	25-49%	50-74%	75-100%	0	1-24%	25-49%	50-74%	75-100%	0	1-24%	25-49%	50-74%	75-100%
1	0	1	0	NA	NA	NA	NA	NA	NA	0	1	0	0	0	0	0	0	0	1	0	1	0	0	0	0	0	1	0	0	0	1	0	0	0	1	0	0	0	0	0	1	0	0	0	1	0	0	0	0
2	0	1	0	NA	NA	NA	NA	NA	NA	0	0	0	1	0	0	0	0	0	1	0	0	0	0	1	0	0	0	1	0	0	0	1	0	0	0	0	1	0	0	0	0	1	0	0	0	0	1	0	0
3	1	0	1	0	1	0	0	1	0	0	0	0	1	0	0	0	0	1	0	0	0	0	1	0	0	1	0	0	0	0	1	0	0	0	0	1	0	0	0	0	1	0	0	0	0	0	1	0	0
4	1	0	1	0	0	1	0	1	0	0	1	0	0	0	0	0	0	0	1	0	0	1	0	0	0	0	1	0	0	0	1	0	0	0	0	0	0	1	0	0	1	0	0	0	0	1	0	0	0
5	0	1	1	0	0	0	1	1	0	0	1	0	0	0	0	0	0	0	1	0	0	0	1	0	0	0	1	0	0	0	1	0	0	0	0	1	0	0	0	0	1	0	0	0	0	1	0	0	0
6	0	1	0	NA	NA	NA	NA	NA	NA	0	0	0	1	0	0	0	0	0	1	0	0	0	0	1	0	1	0	0	0	1	0	0	0	0	1	0	0	0	0	1	0	0	0	0	1	0	0	0	0
7	1	0	0	NA	NA	NA	NA	NA	NA	0	0	0	1	0	0	0	1	0	0	0	1	0	0	0	0	1	0	0	0	0	1	0	0	0	0	1	0	0	0	0	1	0	0	0	0	1	0	0	0
8	1	0	1	0	0	0	1	0	1	0	0	1	0	0	0	0	0	1	0	0	1	0	0	0	0	0	0	1	0	0	0	1	0	0	0	0	0	1	0	0	0	1	0	0	0	0	1	0	0
9	1	0	1	0	0	0	1	0	1	1	0	0	0	0	1	0	0	0	0	0	0	1	0	0	1	0	0	0	0	1	0	0	0	0	1	0	0	0	0	1	0	0	0	0	1	0	0	0	0
10	0	1	0	NA	NA	NA	NA	NA	NA	0	0	1	0	0	0	0	0	0	1	0	1	0	0	0	0	1	0	0	0	0	1	0	0	0	0	1	0	0	0	0	1	0	0	0	0	1	0	0	0
11	1	0	1	1	0	0	0	0	1	0	0	1	0	0	0	0	0	1	0	0	0	0	1	0	0	1	0	0	0	1	0	0	0	0	1	0	0	0	0	0	0	1	0	0	1	0	0	0	0
12	1	0	1	0	0	0	1	1	0	0	1	0	0	0	0	0	0	0	1	0	0	0	1	0	1	0	0	0	0	0	1	0	0	0	0	1	0	0	0	0	1	0	0	0	0	1	0	0	0
13	1	0	0	NA	NA	NA	NA	NA	NA	0	0	1	0	0	0	1	0	0	0	0	0	0	1	0	0	1	0	0	0	0	1	0	0	0	1	0	0	0	0	1	0	0	0	0	0	1	0	0	0
14	0	1	1	0	1	0	0	0	1	0	0	1	0	0	0	0	0	1	0	0	0	0	1	0	1	0	0	0	0	1	0	0	0	0	1	0	0	0	0	1	0	0	0	0	1	0	0	0	0
15	1	0	1	0	0	0	1	1	0	0	0	0	1	0	0	0	0	1	0	0	0	1	0	0	0	1	0	0	0	0	1	0	0	0	1	0	0	0	0	0	1	0	0	0	1	0	0	0	0
16	1	0	1	0	0	0	1	1	0	0	1	0	0	0	0	1	0	0	0	0	1	0	0	0	0	1	0	0	0	0	1	0	0	0	0	1	0	0	0	0	1	0	0	0	0	1	0	0	0
17	1	0	0	NA	NA	NA	NA	NA	NA	0	0	0	0	1	0	0	0	0	1	0	0	0	1	0	0	0	0	1	0	0	0	1	0	0	0	0	0	1	0	0	0	0	1	0	0	0	1	0	0
18	1	0	0	NA	NA	NA	NA	NA	NA	0	0	0	1	0	1	0	0	0	0	0	0	0	0	1	0	1	0	0	0	0	1	0	0	0	0	1	0	0	0	0	0	1	0	0	0	1	0	0	0
19	1	0	0	NA	NA	NA	NA	NA	NA	1	0	0	0	0	0	0	0	0	1	0	0	0	1	0	1	0	0	0	0	1	0	0	0	0	1	0	0	0	0	1	0	0	0	0	0	1	0	0	0
20	1	0	1	0	0	0	1	1	0	0	0	0	1	0	0	0	1	0	0	1	0	0	0	0	1	0	0	0	0	1	0	0	0	0	1	0	0	0	0	1	0	0	0	0	1	0	0	0	0
21	1	0	0	NA	NA	NA	NA	NA	NA	0	0	0	1	0	0	0	0	0	1	0	0	0	1	0	0	0	1	0	0	1	0	0	0	0	1	0	0	0	0	1	0	0	0	0	1	0	0	0	0
22	0	1	1	0	0	0	1	1	0	0	1	0	0	0	0	0	0	0	1	0	0	0	0	1	0	0	0	1	0	1	0	0	0	0	1	0	0	0	0	0	1	0	0	0	0	1	0	0	0
23	1	0	1	0	0	1	0	1	0	0	0	1	0	0	0	0	0	1	0	0	0	0	0	1	0	1	0	0	0	0	1	0	0	0	0	1	0	0	0	0	1	0	0	0	0	1	0	0	0
24	0	1	1	0	0	0	1	1	0	0	1	0	0	0	0	0	0	0	1	0	0	0	1	0	0	1	0	0	0	1	0	0	0	0	1	0	0	0	0	0	0	1	0	0	1	0	0	0	0
25	1	0	1	0	0	0	1	0	1	0	0	0	1	0	0	0	0	0	1	0	0	1	0	0	0	1	0	0	0	0	1	0	0	0	1	0	0	0	0	0	0	1	0	0	0	0	1	0	0
26	1	0	1	0	0	0	1	0	1	0	1	0	0	0	0	0	0	1	0	0	0	0	1	0	0	1	0	0	0	0	1	0	0	0	0	0	1	0	0	0	0	1	0	0	0	0	1	0	0
27	1	0	1	0	0	0	1	1	0	0	0	0	1	0	0	0	0	0	1	0	0	0	1	0	0	0	1	0	0	0	1	0	0	0	0	1	0	0	0	0	1	0	0	0	0	0	1	0	0
28	1	0	1	0	0	0	1	1	0	0	1	0	0	0	0	0	0	1	0	0	1	0	0	0	0	1	0	0	0	1	0	0	0	0	1	0	0	0	0	1	0	0	0	0	1	0	0	0	0
29	1	0	1	0	1	0	0	0	1	0	0	0	1	0	0	0	0	0	1	0	0	0	0	1	0	1	0	0	0	1	0	0	0	0	1	0	0	0	0	0	1	0	0	0	0	1	0	0	0
30	1	0	1	0	1	0	0	1	0	1	0	0	0	0	1	0	0	0	0	0	1	0	0	0	0	0	0	1	0	0	1	0	0	0	1	0	0	0	0	1	0	0	0	0	1	0	0	0	0
31	0	1	1	0	0	1	0	1	0	0	0	0	1	0	0	0	0	0	1	0	0	0	0	1	0	1	0	0	0	1	0	0	0	0	1	0	0	0	0	1	0	0	0	0	1	0	0	0	0
32	1	0	1	0	0	0	1	1	0	1	0	0	0	0	1	0	0	0	0	1	0	0	0	0	1	0	0	0	0	1	0	0	0	0	1	0	0	0	0	1	0	0	0	0	1	0	0	0	0
33	1	0	0	NA	NA	NA	NA	NA	NA	0	1	0	0	0	0	0	0	0	1	0	1	0	0	0	0	1	0	0	0	1	0	0	0	0	1	0	0	0	0	1	0	0	0	0	0	1	0	0	0
34	1	0	0	NA	NA	NA	NA	NA	NA	0	0	0	0	1	0	0	0	0	1	0	0	0	0	1	1	0	0	0	0	1	0	0	0	0	1	0	0	0	0	1	0	0	0	0	1	0	0	0	0
35	0	1	0	NA	NA	NA	NA	NA	NA	0	0	1	0	0	0	0	0	0	1	0	0	0	0	1	0	1	0	0	0	0	1	0	0	0	1	0	0	0	0	1	0	0	0	0	1	0	0	0	0
36	1	0	1	0	0	0	1	1	0	0	1	0	0	0	0	1	0	0	0	0	1	0	0	0	0	0	1	0	0	0	0	1	0	0	0	0	1	0	0	0	0	1	0	0	0	0	1	0	0
37	0	1	1	0	0	0	1	1	0	0	0	1	0	0	0	0	0	1	0	0	0	0	1	0	0	1	0	0	0	1	0	0	0	0	1	0	0	0	0	0	0	1	0	0	1	0	0	0	0
38	1	0	1	0	0	0	1	1	0	1	0	0	0	0	0	0	0	0	1	0	0	1	0	0	0	0	1	0	0	1	0	0	0	0	1	0	0	0	0	1	0	0	0	0	1	0	0	0	0
39	1	0	1	0	0	0	1	0	1	0	1	0	0	0	0	0	0	1	0	0	0	0	1	0	0	0	1	0	0	1	0	0	0	0	1	0	0	0	0	1	0	0	0	0	1	0	0	0	0
40	0	1	1	0	0	1	0	1	0	0	0	1	0	0	1	0	0	0	0	0	1	0	0	0	0	0	0	0	1	0	0	0	1	0	0	0	0	1	0	0	0	0	1	0	0	0	0	1	0
41	0	1	1	0	0	0	1	1	0	0	1	0	0	0	0	0	0	0	1	0	1	0	0	0	0	0	0	1	0	0	1	0	0	0	0	1	0	0	0	0	0	1	0	0	0	1	0	0	0
42	1	0	1	1	0	0	0	0	1	0	0	0	0	1	0	0	0	0	1	0	0	0	0	1	0	0	0	1	0	0	0	1	0	0	0	0	1	0	0	0	0	1	0	0	0	0	1	0	0
43	0	1	1	0	1	0	0	1	0	0	1	0	0	0	0	0	0	0	1	0	0	0	1	0	0	1	0	0	0	0	1	0	0	0	0	1	0	0	0	0	1	0	0	0	0	1	0	0	0
44	1	0	0	NA	NA	NA	NA	NA	NA	0	0	0	1	0	0	0	0	1	0	0	0	0	0	1	1	0	0	0	0	1	0	0	0	0	1	0	0	0	0	1	0	0	0	0	1	0	0	0	0
45	1	0	1	0	0	0	1	1	0	0	1	0	0	0	0	0	1	0	0	0	0	1	0	0	0	1	0	0	0	0	1	0	0	0	0	1	0	0	0	0	1	0	0	0	1	0	0	0	0
46	1	0	1	0	0	0	1	1	0	0	1	0	0	0	0	1	0	0	0	1	0	0	0	0	0	1	0	0	0	0	1	0	0	0	1	0	0	0	0	1	0	0	0	0	1	0	0	0	0
47	0	1	1	0	0	0	1	1	0	0	0	1	0	0	0	0	0	1	0	0	0	0	1	0	0	1	0	0	0	1	0	0	0	0	1	0	0	0	0	1	0	0	0	0	1	0	0	0	0
48	0	1	1	0	1	0	0	1	0	0	0	0	1	0	0	0	0	1	0	0	0	0	0	1	0	0	0	1	0	1	0	0	0	0	1	0	0	0	0	1	0	0	0	0	1	0	0	0	0
49	0	1	1	0	0	1	0	1	0	0	1	0	0	0	0	0	0	1	0	0	0	0	1	0	1	0	0	0	0	1	0	0	0	0	1	0	0	0	0	1	0	0	0	0	1	0	0	0	0
50	1	0	0	NA	NA	NA	NA	NA	NA	0	1	0	0	0	0	0	0	0	1	0	0	0	0	1	0	1	0	0	0	0	1	0	0	0	1	0	0	0	0	0	0	1	0	0	0	1	0	0	0
51	0	1	0	NA	NA	NA	NA	NA	NA	0	1	0	0	0	0	0	0	1	0	1	0	0	0	0	0	1	0	0	0	0	1	0	0	0	0	1	0	0	0	0	0	1	0	0	0	1	0	0	0
52	1	0	1	0	0	0	1	0	1	0	1	0	0	0	0	0	0	0	1	1	0	0	0	0	1	0	0	0	0	1	0	0	0	0	1	0	0	0	0	1	0	0	0	0	1	0	0	0	0
53	1	0	0	NA	NA	NA	NA	NA	NA	0	1	0	0	0	0	0	1	0	0	1	0	0	0	0	1	0	0	0	0	1	0	0	0	0	1	0	0	0	0	1	0	0	0	0	0	1	0	0	0
54	0	1	1	0	0	0	1	1	0	0	1	0	0	0	0	0	0	0	1	0	0	0	0	1	0	0	0	0	1	0	1	0	0	0	0	1	0	0	0	0	1	0	0	0	0	1	0	0	0
55	1	0	0	NA	NA	NA	NA	NA	NA	0	1	0	0	0	0	0	0	0	1	0	0	0	1	0	0	0	1	0	0	0	1	0	0	0	1	0	0	0	0	0	1	0	0	0	0	0	1	0	0
56	1	0	1	0	0	1	0	1	0	0	0	0	1	0	0	0	0	0	1	0	0	0	0	1	0	0	0	1	0	1	0	0	0	0	1	0	0	0	0	1	0	0	0	0	1	0	0	0	0
57	0	1	1	0	0	1	0	1	0	1	0	0	0	0	0	0	0	0	1	0	0	0	0	1	1	0	0	0	0	1	0	0	0	0	1	0	0	0	0	0	1	0	0	0	0	1	0	0	0
58	0	1	1	0	0	1	0	1	0	1	0	0	0	0	0	0	0	0	1	0	0	0	0	1	0	1	0	0	0	1	0	0	0	0	0	1	0	0	0	0	1	0	0	0	0	1	0	0	0
59	1	0	1	0	0	0	1	1	0	0	1	0	0	0	0	1	0	0	0	0	1	0	0	0	1	0	0	0	0	1	0	0	0	0	1	0	0	0	0	1	0	0	0	0	1	0	0	0	0
60	1	0	1	0	0	0	1	0	1	0	1	0	0	0	1	0	0	0	0	1	0	0	0	0	1	0	0	0	0	1	0	0	0	0	1	0	0	0	0	1	0	0	0	0	1	0	0	0	0
61	1	0	0	NA	NA	NA	NA	NA	NA	1	0	0	0	0	0	0	1	0	0	0	1	0	0	0	0	1	0	0	0	1	0	0	0	0	0	1	0	0	0	0	1	0	0	0	0	1	0	0	0
62	0	1	1	0	0	1	0	0	1	0	0	1	0	0	0	0	0	0	1	0	0	1	0	0	1	0	0	0	0	1	0	0	0	0	1	0	0	0	0	0	0	1	0	0	0	1	0	0	0
63	1	0	1	1	0	0	0	0	1	0	0	0	1	0	0	0	0	0	1	0	0	0	1	0	0	0	0	1	0	0	0	1	0	0	0	0	1	0	0	0	0	1	0	0	0	0	0	1	0
64	0	1	1	0	0	1	0	0	1	1	0	0	0	0	0	1	0	0	0	0	1	0	0	0	0	0	1	0	0	0	1	0	0	0	0	1	0	0	0	0	1	0	0	0	1	0	0	0	0
65	1	0	1	0	0	0	1	1	0	0	0	0	1	0	0	0	0	0	1	0	0	0	0	1	0	1	0	0	0	1	0	0	0	0	0	1	0	0	0	0	1	0	0	0	1	0	0	0	0
66	1	0	1	0	0	0	1	1	0	0	0	0	0	1	0	0	0	0	1	0	1	0	0	0	0	1	0	0	0	0	0	1	0	0	0	0	1	0	0	0	0	1	0	0	0	0	1	0	0
67	1	0	1	0	0	0	1	0	1	0	0	0	0	1	0	0	1	0	0	0	0	0	1	0	0	0	0	1	0	0	1	0	0	0	0	1	0	0	0	0	1	0	0	0	0	0	1	0	0
68	1	0	1	0	0	0	1	1	0	1	0	0	0	0	0	1	0	0	0	0	1	0	0	0	0	1	0	0	0	0	1	0	0	0	0	1	0	0	0	0	1	0	0	0	0	1	0	0	0
69	1	0	0	NA	NA	NA	NA	NA	NA	0	0	1	0	0	0	0	1	0	0	0	0	1	0	0	0	0	1	0	0	0	0	1	0	0	0	0	1	0	0	0	0	1	0	0	0	0	1	0	0
70	0	1	1	0	1	0	0	1	0	0	0	0	1	0	0	0	0	0	1	0	0	1	0	0	0	0	0	1	0	0	1	0	0	0	0	1	0	0	0	0	1	0	0	0	0	1	0	0	0
71	1	0	0	NA	NA	NA	NA	NA	NA	0	0	0	1	0	0	1	0	0	0	0	1	0	0	0	0	0	0	0	1	0	0	0	0	1	0	1	0	0	0	0	1	0	0	0	0	1	0	0	0
72	0	1	0	NA	NA	NA	NA	NA	NA	0	1	0	0	0	0	0	1	0	0	0	1	0	0	0	0	1	0	0	0	1	0	0	0	0	1	0	0	0	0	1	0	0	0	0	1	0	0	0	0
73	1	0	1	0	0	0	1	1	1	0	1	0	0	0	0	0	0	1	0	0	0	0	1	0	1	0	0	0	0	1	0	0	0	0	1	0	0	0	0	1	0	0	0	0	1	0	0	0	0
74	1	0	1	0	0	0	1	1	0	0	0	1	0	0	0	0	0	1	0	0	0	0	1	0	0	1	0	0	0	0	1	0	0	0	0	1	0	0	0	0	1	0	0	0	0	1	0	0	0
75	1	0	0	NA	NA	NA	NA	NA	NA	0	1	0	0	0	0	1	0	0	0	0	1	0	0	0	0	1	0	0	0	0	1	0	0	0	1	0	0	0	0	1	0	0	0	0	1	0	0	0	0
77	0	1	1	0	0	0	1	1	0	0	0	0	1	0	0	0	0	0	1	0	0	0	1	0	0	1	0	0	0	1	0	0	0	0	0	0	1	0	0	0	0	1	0	0	0	0	1	0	0
78	1	0	1	0	0	1	0	1	0	0	1	0	0	0	0	0	0	1	0	0	0	1	0	0	0	0	0	1	0	1	0	0	0	0	1	0	0	0	0	1	0	0	0	0	1	0	0	0	0
79	1	0	0	NA	NA	NA	NA	NA	NA	1	0	0	0	0	0	0	0	0	1	0	0	0	0	1	1	0	0	0	0	1	0	0	0	0	1	0	0	0	0	1	0	0	0	0	1	0	0	0	0
80	0	1	1	0	0	0	1	1	0	0	0	0	1	0	0	0	0	0	1	0	0	0	0	1	0	1	0	0	0	0	1	0	0	0	0	1	0	0	0	0	1	0	0	0	0	1	0	0	0
81	1	0	1	0	0	0	1	1	0	0	1	0	0	0	0	1	0	0	0	0	1	0	0	0	0	1	0	0	0	0	1	0	0	0	0	1	0	0	0	0	1	0	0	0	0	1	0	0	0
82	1	0	1	0	0	0	1	1	0	0	1	0	0	0	0	0	0	0	1	0	0	0	0	1	1	0	0	0	0	1	0	0	0	0	0	1	0	0	0	0	0	1	0	0	1	0	0	0	0
83	1	0	1	0	0	0	1	1	0	1	0	0	0	0	1	0	0	0	0	1	0	0	0	0	0	0	0	1	0	1	0	0	0	0	0	1	0	0	0	1	0	0	0	0	1	0	0	0	0
84	0	1	1	0	1	0	0	1	0	1	0	0	0	0	1	0	0	0	0	0	0	1	0	0	1	0	0	0	0	1	0	0	0	0	1	0	0	0	0	1	0	0	0	0	1	0	0	0	0
85	1	0	1	0	0	0	1	0	1	1	0	0	0	0	0	0	1	0	0	0	0	1	0	0	1	0	0	0	0	1	0	0	0	0	1	0	0	0	0	1	0	0	0	0	1	0	0	0	0
86	1	0	1	0	0	0	1	1	0	1	0	0	0	0	0	0	0	0	1	0	0	0	1	0	1	0	0	0	0	1	0	0	0	0	1	0	0	0	0	1	0	0	0	0	1	0	0	0	0
87	1	0	1	0	0	0	1	0	1	0	1	0	0	0	0	1	0	0	0	0	1	0	0	0	1	0	0	0	0	1	0	0	0	0	0	1	0	0	0	0	1	0	0	0	1	0	0	0	0
88	1	0	1	0	0	0	1	1	0	0	1	0	0	0	0	0	0	1	0	0	0	0	1	0	0	1	0	0	0	1	0	0	0	0	1	0	0	0	0	1	0	0	0	0	1	0	0	0	0
89	0	1	0	NA	NA	NA	NA	NA	NA	0	0	0	1	0	0	0	0	0	1	0	0	0	0	1	0	1	0	0	0	0	1	0	0	0	0	1	0	0	0	1	0	0	0	0	1	0	0	0	0
90	1	0	0	NA	NA	NA	NA	NA	NA	0	1	0	0	0	0	0	0	0	1	0	1	0	0	0	0	0	0	1	0	1	0	0	0	0	1	0	0	0	0	1	0	0	0	0	1	0	0	0	0
91	1	0	0	NA	NA	NA	NA	NA	NA	0	0	1	0	0	0	1	0	0	0	0	0	0	1	0	0	0	0	1	0	0	0	1	0	0	0	0	0	1	0	0	0	0	1	0	0	0	1	0	0
92	1	0	1	0	1	0	0	1	0	0	0	1	0	0	0	0	0	0	1	0	0	0	0	1	0	0	1	0	0	0	1	0	0	0	0	1	0	0	0	0	1	0	0	0	0	1	0	0	0
93	1	0	0	NA	NA	NA	NA	NA	NA	0	0	0	0	1	0	0	0	0	1	0	0	0	0	1	0	0	0	0	1	0	0	1	0	0	0	1	0	0	0	0	1	0	0	0	0	0	1	0	0
94	1	0	1	0	0	1	0	0	1	0	0	0	1	0	0	0	0	0	1	0	0	1	0	0	0	0	0	1	0	1	0	0	0	0	1	0	0	0	0	0	1	0	0	0	0	0	1	0	0
95	1	0	1	0	0	0	1	0	1	0	0	0	0	1	0	0	0	0	1	0	1	0	0	0	0	1	0	0	0	0	0	1	0	0	0	1	0	0	0	0	0	1	0	0	0	1	0	0	0
96	1	0	0	NA	NA	NA	NA	NA	NA	1	0	0	0	0	0	0	0	0	1	1	0	0	0	0	0	1	0	0	0	1	0	0	0	0	1	0	0	0	0	1	0	0	0	0	1	0	0	0	0
97	1	0	1	0	0	0	1	1	0	1	0	0	0	0	0	0	0	0	1	0	1	0	0	0	0	0	1	0	0	1	0	0	0	0	1	0	0	0	0	1	0	0	0	0	0	1	0	0	0
98	1	0	0	NA	NA	NA	NA	NA	NA	0	0	0	1	0	0	0	0	0	1	0	0	0	1	0	0	0	1	0	0	0	0	1	0	0	1	0	0	0	0	0	0	0	0	1	0	0	1	0	0
99	1	0	1	0	0	0	1	1	0	1	0	0	0	0	0	1	0	0	0	0	1	0	0	0	1	0	0	0	0	1	0	0	0	0	1	0	0	0	0	1	0	0	0	0	1	0	0	0	0
100	0	1	0	NA	NA	NA	NA	NA	NA	0	0	0	1	0	0	0	0	1	0	0	0	0	1	0	0	1	0	0	0	1	0	0	0	0	1	0	0	0	0	0	1	0	0	0	0	1	0	0	0
101	0	1	1	0	0	0	1	1	0	0	1	0	0	0	0	0	0	0	1	0	0	0	0	1	0	1	0	0	0	0	1	0	0	0	0	1	0	0	0	0	1	0	0	0	0	1	0	0	0
102	0	1	1	0	0	0	1	1	0	0	1	0	0	0	0	0	0	0	1	0	0	1	0	0	1	0	0	0	0	1	0	0	0	0	1	0	0	0	0	1	0	0	0	0	1	0	0	0	0
103	0	1	1	0	1	0	0	1	0	0	0	0	0	1	0	0	0	0	1	0	0	1	0	0	0	1	0	0	0	0	1	0	0	0	0	1	0	0	0	0	1	0	0	0	0	1	0	0	0
104	1	0	1	0	0	1	0	1	0	0	1	0	0	0	0	0	1	0	0	0	0	0	1	0	0	1	0	0	0	1	0	0	0	0	0	1	0	0	0	0	1	0	0	0	0	0	1	0	0
105	1	0	0	NA	NA	NA	NA	NA	NA	0	0	0	1	0	0	0	0	1	0	0	0	0	0	1	0	0	0	1	0	0	0	1	0	0	0	0	1	0	0	0	1	0	0	0	0	1	0	0	0
106	0	1	1	0	0	0	1	1	0	0	0	1	0	0	0	0	0	0	1	0	0	1	0	0	0	0	1	0	0	0	1	0	0	0	0	1	0	0	0	0	0	1	0	0	0	1	0	0	0
107	1	0	0	NA	NA	NA	NA	NA	NA	0	1	0	0	0	0	0	0	0	1	0	0	0	1	0	0	0	1	0	0	0	0	1	0	0	0	0	1	0	0	0	0	1	0	0	0	0	1	0	0
108	1	0	1	0	0	1	0	1	0	0	1	0	0	0	0	0	0	0	1	0	0	0	0	1	0	1	0	0	0	1	0	0	0	0	1	0	0	0	0	1	0	0	0	0	0	1	0	0	0
109	0	1	1	0	0	0	1	1	0	1	0	0	0	0	0	0	0	1	0	0	0	1	0	0	0	0	0	1	0	1	0	0	0	0	0	0	1	0	0	0	0	1	0	0	0	0	1	0	0
110	1	0	0	NA	NA	NA	NA	NA	NA	0	0	0	1	0	0	0	0	0	1	0	0	0	0	1	0	1	0	0	0	0	1	0	0	0	0	1	0	0	0	0	0	1	0	0	0	0	1	0	0
111	0	1	0	NA	NA	NA	NA	NA	NA	0	0	0	1	0	0	0	0	0	1	1	0	0	0	0	1	0	0	0	0	1	0	0	0	0	1	0	0	0	0	1	0	0	0	0	0	0	0	0	1
112	1	0	1	0	0	0	1	0	1	0	1	0	0	0	0	0	1	0	0	0	0	0	1	0	1	0	0	0	0	1	0	0	0	0	1	0	0	0	0	0	1	0	0	0	0	1	0	0	0
113	1	0	0	NA	NA	NA	NA	NA	NA	0	0	0	1	0	0	0	0	0	1	0	0	0	0	1	1	0	0	0	0	0	0	1	0	0	1	0	0	0	0	0	0	1	0	0	1	0	0	0	0
114	1	0	1	0	0	0	1	1	0	0	1	0	0	0	1	0	0	0	0	0	0	1	0	0	0	0	0	0	1	0	0	0	1	0	0	1	0	0	0	0	0	1	0	0	0	1	0	0	0
115	1	0	0	NA	NA	NA	NA	NA	NA	0	0	1	0	0	0	0	0	0	1	0	1	0	0	0	0	0	1	0	0	0	1	0	0	0	0	1	0	0	0	0	1	0	0	0	0	1	0	0	0
116	0	1	1	0	0	0	1	1	0	0	0	1	0	0	0	0	0	0	1	0	0	0	1	0	0	1	0	0	0	0	1	0	0	0	0	1	0	0	0	0	1	0	0	0	0	0	1	0	0
117	0	1	1	0	1	0	0	0	1	0	1	0	0	0	0	0	0	0	1	0	0	0	0	1	0	1	0	0	0	0	1	0	0	0	0	1	0	0	0	0	1	0	0	0	0	1	0	0	0
118	0	1	1	0	0	0	1	1	0	0	0	0	1	0	0	0	0	1	0	1	0	0	0	0	0	1	0	0	0	1	0	0	0	0	0	0	1	0	0	0	0	1	0	0	1	0	0	0	0
119	1	0	1	0	0	0	1	1	0	0	1	0	0	0	0	0	0	0	1	0	0	0	0	1	0	1	0	0	0	0	1	0	0	0	0	1	0	0	0	0	1	0	0	0	0	1	0	0	0
120	1	0	1	0	0	0	1	0	1	0	1	0	0	0	0	0	0	0	1	0	0	0	0	1	1	0	0	0	0	1	0	0	0	0	0	0	0	1	0	0	0	0	1	0	0	1	0	0	0
121	0	1	1	0	0	0	1	1	0	0	1	0	0	0	0	0	0	1	0	0	0	1	0	0	1	0	0	0	0	0	1	0	0	0	0	0	1	0	0	0	1	0	0	0	0	1	0	0	0
122	0	1	1	0	0	1	0	1	0	0	0	1	0	0	0	0	1	0	0	0	1	0	0	0	1	0	0	0	0	1	0	0	0	0	1	0	0	0	0	0	1	0	0	0	1	0	0	0	0
123	1	0	1	0	0	0	1	1	0	0	0	0	1	0	0	0	0	1	0	0	0	0	1	0	0	0	1	0	0	1	0	0	0	0	0	1	0	0	0	0	0	1	0	0	1	0	0	0	0
124	0	1	0	NA	NA	NA	NA	NA	NA	0	1	0	0	0	0	0	0	1	0	0	0	1	0	0	0	0	0	1	0	0	0	1	0	0	0	1	0	0	0	0	1	0	0	0	0	1	0	0	0
125	1	0	1	0	0	0	1	0	1	0	1	0	0	0	0	0	0	1	0	0	0	0	1	0	0	1	0	0	0	0	1	0	0	0	0	1	0	0	0	0	1	0	0	0	0	1	0	0	0
126	1	0	1	0	1	0	0	1	0	0	1	0	0	0	0	0	0	0	1	0	0	1	0	0	0	1	0	0	0	1	0	0	0	0	1	0	0	0	0	1	0	0	0	0	1	0	0	0	0
127	1	0	1	0	0	1	0	0	1	0	1	0	0	0	0	0	0	0	1	0	0	0	0	1	0	1	0	0	0	1	0	0	0	0	1	0	0	0	0	1	0	0	0	0	1	0	0	0	0
128	1	0	1	0	0	0	1	1	0	0	0	1	0	0	0	0	1	0	0	1	0	0	0	0	0	0	1	0	0	1	0	0	0	0	1	0	0	0	0	1	0	0	0	0	1	0	0	0	0
129	1	0	1	0	1	0	0	1	1	0	1	0	0	0	0	0	0	0	1	0	0	0	0	1	1	0	0	0	0	1	0	0	0	0	0	0	1	0	0	0	1	0	0	0	1	0	0	0	0
130	0	1	1	0	0	0	1	1	0	1	0	0	0	0	0	0	1	0	0	1	0	0	0	0	1	0	0	0	0	1	0	0	0	0	1	0	0	0	0	1	0	0	0	0	1	0	0	0	0
131	1	0	0	NA	NA	NA	NA	NA	NA	1	0	0	0	0	1	0	0	0	0	1	0	0	0	0	1	0	0	0	0	1	0	0	0	0	1	0	0	0	0	1	0	0	0	0	1	0	0	0	0
132	0	1	0	NA	NA	NA	NA	NA	NA	1	0	0	0	0	0	0	0	0	1	0	0	0	0	1	1	0	0	0	0	1	0	0	0	0	1	0	0	0	0	1	0	0	0	0	1	0	0	0	0
133	1	0	1	0	0	0	1	1	1	1	0	0	0	0	0	0	0	0	1	0	0	0	0	1	1	0	0	0	0	1	0	0	0	0	1	0	0	0	0	1	0	0	0	0	1	0	0	0	0
134	0	1	1	0	0	0	1	1	0	0	1	0	0	0	0	0	0	0	1	0	1	0	0	0	0	1	0	0	0	0	1	0	0	0	0	1	0	0	0	0	1	0	0	0	0	1	0	0	0
135	1	0	1	0	0	0	1	1	0	0	0	1	0	0	0	0	0	0	1	0	0	0	0	1	0	0	1	0	0	0	0	1	0	0	1	0	0	0	0	1	0	0	0	0	1	0	0	0	0
136	1	0	1	0	0	0	1	1	0	0	0	1	0	0	0	0	1	0	0	0	0	0	1	0	0	1	0	0	0	0	1	0	0	0	0	1	0	0	0	0	0	1	0	0	0	1	0	0	0
137	0	1	1	0	0	0	1	1	0	0	0	0	1	0	0	0	0	0	1	0	0	0	0	1	1	0	0	0	0	0	1	0	0	0	0	1	0	0	0	0	0	1	0	0	0	0	1	0	0
138	1	0	1	0	0	1	0	1	1	0	1	0	0	0	0	0	0	0	1	1	0	0	0	0	0	0	1	0	0	0	1	0	0	0	0	1	0	0	0	0	1	0	0	0	1	0	0	0	0
139	1	0	1	0	0	0	1	1	0	0	1	0	0	0	0	0	0	1	0	0	0	0	1	0	1	0	0	0	0	1	0	0	0	0	1	0	0	0	0	1	0	0	0	0	1	0	0	0	0
140	0	1	1	0	0	0	1	1	0	0	1	0	0	0	0	0	0	1	0	0	0	0	0	1	1	0	0	0	0	1	0	0	0	0	0	1	0	0	0	0	1	0	0	0	0	1	0	0	0
141	1	0	1	0	0	0	1	0	1	1	0	0	0	0	1	0	0	0	0	0	0	0	1	0	1	0	0	0	0	1	0	0	0	0	1	0	0	0	0	1	0	0	0	0	1	0	0	0	0
142	1	0	1	0	0	0	1	1	0	0	1	0	0	0	0	0	0	1	0	0	0	0	1	0	0	1	0	0	0	0	1	0	0	0	1	0	0	0	0	0	1	0	0	0	0	1	0	0	0
143	1	0	1	0	0	0	1	1	0	0	0	1	0	0	0	0	0	1	0	0	0	0	0	1	0	1	0	0	0	0	1	0	0	0	0	1	0	0	0	0	0	1	0	0	0	0	1	0	0
144	0	1	1	0	0	0	1	1	0	0	1	0	0	0	1	0	0	0	0	1	0	0	0	0	1	0	0	0	0	1	0	0	0	0	1	0	0	0	0	0	1	0	0	0	1	0	0	0	0
145	1	0	0	NA	NA	NA	NA	NA	NA	0	0	0	0	1	0	0	0	0	1	0	0	0	0	1	0	0	0	1	0	0	0	1	0	0	0	0	1	0	0	0	0	1	0	0	0	0	1	0	0
146	1	0	1	0	0	0	1	1	0	1	0	0	0	0	0	0	0	0	1	0	0	1	0	0	0	1	0	0	0	0	1	0	0	0	1	0	0	0	0	1	0	0	0	0	1	0	0	0	0
147	0	1	1	0	1	0	0	0	1	0	1	0	0	0	0	0	1	0	0	0	1	0	0	0	0	1	0	0	0	0	1	0	0	0	0	1	0	0	0	0	1	0	0	0	0	1	0	0	0
148	1	0	1	0	0	0	1	1	0	1	0	0	0	0	0	0	0	0	1	1	0	0	0	0	1	0	0	0	0	1	0	0	0	0	1	0	0	0	0	1	0	0	0	0	1	0	0	0	0
149	0	1	1	0	0	0	1	1	1	0	1	0	0	0	0	1	0	0	0	0	1	0	0	0	1	0	0	0	0	1	0	0	0	0	1	0	0	0	0	1	0	0	0	0	1	0	0	0	0
150	1	0	1	0	0	0	1	0	1	0	0	0	1	0	0	0	0	1	0	0	0	0	0	1	1	0	0	0	0	1	0	0	0	0	1	0	0	0	0	1	0	0	0	0	0	1	0	0	0
151	0	1	0	NA	NA	NA	NA	NA	NA	0	0	0	0	1	0	0	0	0	1	0	0	0	0	1	0	1	0	0	0	0	1	0	0	0	0	1	0	0	0	0	1	0	0	0	0	1	0	0	0
152	0	1	0	NA	NA	NA	NA	NA	NA	0	0	0	1	0	0	0	0	0	1	0	0	0	0	1	0	0	0	1	0	0	1	0	0	0	0	1	0	0	0	0	1	0	0	0	0	1	0	0	0
153	0	1	0	NA	NA	NA	NA	NA	NA	0	1	0	0	0	0	0	0	0	1	1	0	0	0	0	0	0	1	0	0	0	1	0	0	0	1	0	0	0	0	1	0	0	0	0	0	0	1	0	0
154	1	0	0	NA	NA	NA	NA	NA	NA	0	1	0	0	0	0	1	0	0	0	0	1	0	0	0	0	0	1	0	0	0	1	0	0	0	1	0	0	0	0	0	1	0	0	0	0	1	0	0	0
155	1	0	1	0	0	1	0	1	0	0	1	0	0	0	0	0	0	1	0	0	1	0	0	0	0	1	0	0	0	0	1	0	0	0	1	0	0	0	0	0	1	0	0	0	0	1	0	0	0
156	0	1	1	0	1	0	0	1	0	0	1	0	0	0	0	0	0	0	1	0	0	1	0	0	0	1	0	0	0	1	0	0	0	0	1	0	0	0	0	0	1	0	0	0	1	0	0	0	0
157	1	0	1	0	0	1	0	1	0	0	1	0	0	0	0	0	0	1	0	0	1	0	0	0	0	1	0	0	0	1	0	0	0	0	0	1	0	0	0	0	1	0	0	0	0	1	0	0	0
158	1	0	1	0	0	0	1	1	0	1	0	0	0	0	0	0	0	1	0	0	0	0	1	0	0	1	0	0	0	0	1	0	0	0	0	1	0	0	0	0	1	0	0	0	0	1	0	0	0
159	1	0	0	NA	NA	NA	NA	NA	NA	0	1	0	0	0	0	0	0	1	0	0	0	0	1	0	0	1	0	0	0	1	0	0	0	0	1	0	0	0	0	1	0	0	0	0	0	1	0	0	0
160	0	1	1	0	1	0	0	1	0	0	0	1	0	0	0	0	0	0	1	0	0	0	0	1	0	1	0	0	0	1	0	0	0	0	1	0	0	0	0	1	0	0	0	0	0	1	0	0	0
161	0	1	0	NA	NA	NA	NA	NA	NA	0	0	1	0	0	0	0	0	0	1	0	0	0	0	1	0	0	1	0	0	0	0	1	0	0	0	0	1	0	0	0	0	1	0	0	0	1	0	0	0
162	0	1	0	NA	NA	NA	NA	NA	NA	1	0	0	0	0	0	0	0	0	1	0	0	0	0	1	0	0	1	0	0	0	1	0	0	0	0	1	0	0	0	0	1	0	0	0	0	1	0	0	0
163	0	1	0	NA	NA	NA	NA	NA	NA	0	0	0	1	0	0	0	0	0	1	0	0	1	0	0	0	1	0	0	0	1	0	0	0	0	1	0	0	0	0	1	0	0	0	0	1	0	0	0	0
164	0	1	1	0	0	0	1	1	0	0	0	0	1	0	0	0	1	0	0	0	0	1	0	0	0	0	0	1	0	0	1	0	0	0	0	1	0	0	0	0	1	0	0	0	0	1	0	0	0
165	1	0	0	NA	NA	NA	NA	NA	NA	0	1	0	0	0	0	0	0	0	1	0	0	0	0	1	0	1	0	0	0	0	1	0	0	0	0	1	0	0	0	0	1	0	0	0	0	1	0	0	0
166	0	1	0	NA	NA	NA	NA	NA	NA	0	0	0	1	0	0	0	0	0	1	0	0	0	0	1	0	0	1	0	0	0	1	0	0	0	0	0	1	0	0	0	0	0	1	0	0	0	1	0	0
167	1	0	0	NA	NA	NA	NA	NA	NA	0	0	0	1	0	0	0	0	1	0	0	0	0	0	1	0	0	1	0	0	0	1	0	0	0	0	1	0	0	0	0	1	0	0	0	0	1	0	0	0
168	1	0	1	0	0	0	1	1	0	0	1	0	0	0	0	0	0	0	1	0	0	1	0	0	0	1	0	0	0	0	1	0	0	0	0	1	0	0	0	0	1	0	0	0	0	1	0	0	0
169	1	0	1	0	0	0	1	1	0	1	0	0	0	0	0	0	1	0	0	0	1	0	0	0	1	0	0	0	0	1	0	0	0	0	1	0	0	0	0	1	0	0	0	0	1	0	0	0	0
170	1	0	0	NA	NA	NA	NA	NA	NA	0	0	1	0	0	0	1	0	0	0	0	0	0	1	0	1	0	0	0	0	1	0	0	0	0	1	0	0	0	0	0	1	0	0	0	0	1	0	0	0
171	1	0	1	0	0	0	1	1	0	0	1	0	0	0	0	1	0	0	0	0	1	0	0	0	1	0	0	0	0	1	0	0	0	0	1	0	0	0	0	0	0	1	0	0	1	0	0	0	0
172	0	1	1	0	0	0	1	0	1	1	0	0	0	0	0	0	0	0	1	0	1	0	0	0	0	0	1	0	0	1	0	0	0	0	1	0	0	0	0	0	1	0	0	0	1	0	0	0	0
173	1	0	1	0	0	0	1	1	0	1	0	0	0	0	1	0	0	0	0	1	0	0	0	0	1	0	0	0	0	1	0	0	0	0	1	0	0	0	0	1	0	0	0	0	1	0	0	0	0
174	0	1	1	0	1	0	0	1	0	0	1	0	0	0	0	0	0	0	1	0	0	0	0	1	0	1	0	0	0	1	0	0	0	0	1	0	0	0	0	1	0	0	0	0	1	0	0	0	0
175	0	1	1	0	0	0	1	1	0	0	0	0	1	0	0	0	0	0	1	0	0	1	0	0	0	0	1	0	0	0	0	1	0	0	0	1	0	0	0	0	1	0	0	0	0	0	1	0	0
176	0	1	1	0	0	0	1	1	0	0	0	0	1	0	0	0	0	0	1	0	0	1	0	0	0	0	1	0	0	0	0	1	0	0	0	1	0	0	0	0	1	0	0	0	0	0	1	0	0
177	1	0	0	NA	NA	NA	NA	NA	NA	1	0	0	0	0	1	0	0	0	0	1	0	0	0	0	1	0	0	0	0	1	0	0	0	0	1	0	0	0	0	1	0	0	0	0	1	0	0	0	0
178	1	0	0	NA	NA	NA	NA	NA	NA	1	0	0	0	0	1	0	0	0	0	1	0	0	0	0	1	0	0	0	0	1	0	0	0	0	1	0	0	0	0	1	0	0	0	0	1	0	0	0	0
179	0	1	1	0	0	0	1	1	0	0	1	0	0	0	0	0	1	0	0	0	1	0	0	0	0	1	0	0	0	0	1	0	0	0	0	1	0	0	0	0	1	0	0	0	0	1	0	0	0
180	0	1	1	0	0	0	1	1	0	0	1	0	0	0	0	0	1	0	0	0	0	1	0	0	0	1	0	0	0	0	1	0	0	0	0	0	0	1	0	0	1	0	0	0	0	1	0	0	0
181	1	0	1	0	0	0	1	1	0	0	0	0	1	0	0	0	0	1	0	0	1	0	0	0	0	0	0	1	0	0	1	0	0	0	0	1	0	0	0	0	1	0	0	0	0	1	0	0	0
182	0	1	1	0	0	1	0	1	0	1	0	0	0	0	0	0	0	0	1	0	0	0	0	1	1	0	0	0	0	1	0	0	0	0	1	0	0	0	0	1	0	0	0	0	1	0	0	0	0
183	1	0	1	0	0	1	0	1	0	0	1	0	0	0	0	0	0	1	0	0	0	0	0	1	0	1	0	0	0	0	1	0	0	0	0	1	0	0	0	0	0	1	0	0	1	0	0	0	0
184	1	0	1	0	0	0	1	0	1	0	1	0	0	0	0	0	0	1	0	0	0	0	1	0	0	1	0	0	0	1	0	0	0	0	1	0	0	0	0	0	1	0	0	0	0	1	0	0	0
185	1	0	1	1	0	0	0	1	0	0	0	0	1	0	0	0	0	0	1	0	0	0	1	0	0	0	1	0	0	0	0	1	0	0	1	0	0	0	0	0	1	0	0	0	0	1	0	0	0
186	0	1	1	0	0	0	1	0	1	0	1	0	0	0	0	0	0	0	1	0	0	1	0	0	1	0	0	0	0	0	1	0	0	0	0	0	1	0	0	0	0	1	0	0	0	1	0	0	0
187	1	0	0	NA	NA	NA	NA	NA	NA	0	0	0	1	0	0	0	0	0	1	0	0	0	1	0	0	0	1	0	0	0	0	1	0	0	0	0	1	0	0	0	0	0	1	0	0	1	0	0	0
188	0	1	1	0	0	0	1	1	1	0	1	0	0	0	0	0	0	1	0	0	0	0	1	0	0	1	0	0	0	1	0	0	0	0	1	0	0	0	0	1	0	0	0	0	0	1	0	0	0
189	1	0	0	NA	NA	NA	NA	NA	NA	1	0	0	0	0	0	0	0	0	1	1	0	0	0	0	1	0	0	0	0	1	0	0	0	0	1	0	0	0	0	1	0	0	0	0	1	0	0	0	0
190	0	1	0	NA	NA	NA	NA	NA	NA	0	0	0	0	1	0	0	0	0	1	0	0	1	0	0	0	0	0	1	0	0	1	0	0	0	0	1	0	0	0	0	0	1	0	0	0	0	1	0	0
191	1	0	1	0	0	0	1	1	0	1	0	0	0	0	0	0	0	0	1	0	0	0	0	1	1	0	0	0	0	1	0	0	0	0	1	0	0	0	0	1	0	0	0	0	1	0	0	0	0
192	1	0	1	0	0	1	0	1	0	1	0	0	0	0	0	0	0	1	0	1	0	0	0	0	0	1	0	0	0	0	1	0	0	0	0	1	0	0	0	0	1	0	0	0	0	1	0	0	0
193	1	0	0	NA	NA	NA	NA	NA	NA	0	1	0	0	0	0	1	0	0	0	0	1	0	0	0	0	1	0	0	0	0	1	0	0	0	0	1	0	0	0	0	1	0	0	0	1	0	0	0	0
194	1	0	1	0	0	0	1	0	1	1	0	0	0	0	0	0	0	0	1	0	0	0	0	1	1	0	0	0	0	1	0	0	0	0	1	0	0	0	0	1	0	0	0	0	1	0	0	0	0
195	1	0	0	NA	NA	NA	NA	NA	NA	0	1	0	0	0	0	0	0	1	0	0	0	0	1	0	1	0	0	0	0	1	0	0	0	0	1	0	0	0	0	1	0	0	0	0	1	0	0	0	0
196	1	0	0	NA	NA	NA	NA	NA	NA	0	0	1	0	0	0	0	1	0	0	0	0	0	0	1	0	1	0	0	0	1	0	0	0	0	0	0	1	0	0	0	0	1	0	0	0	1	0	0	0
197	1	0	1	0	0	0	1	1	0	0	0	0	1	0	1	0	0	0	0	0	1	0	0	0	0	0	0	0	1	0	0	1	0	0	0	0	1	0	0	0	0	1	0	0	0	0	0	1	0
198	0	1	0	NA	NA	NA	NA	NA	NA	0	0	1	0	0	0	0	0	0	1	0	1	0	0	0	1	0	0	0	0	1	0	0	0	0	1	0	0	0	0	1	0	0	0	0	1	0	0	0	0
199	0	1	0	NA	NA	NA	NA	NA	NA	0	1	0	0	0	0	0	0	0	1	0	1	0	0	0	0	1	0	0	0	0	1	0	0	0	0	1	0	0	0	0	1	0	0	0	0	1	0	0	0
200	1	0	1	0	0	0	1	1	1	1	0	0	0	0	1	0	0	0	0	1	0	0	0	0	1	0	0	0	0	1	0	0	0	0	1	0	0	0	0	1	0	0	0	0	1	0	0	0	0
201	0	1	1	0	0	1	0	1	0	0	1	0	0	0	0	0	0	1	0	0	0	0	1	0	0	1	0	0	0	0	1	0	0	0	0	0	1	0	0	0	0	1	0	0	0	1	0	0	0
202	0	1	1	0	0	0	1	1	0	1	0	0	0	0	1	0	0	0	0	1	0	0	0	0	0	1	0	0	0	1	0	0	0	0	0	1	0	0	0	1	0	0	0	0	1	0	0	0	0
203	0	1	0	NA	NA	NA	NA	NA	NA	0	0	0	1	0	0	1	0	0	0	0	1	0	0	0	0	0	0	0	1	0	0	0	0	1	0	0	0	0	1	0	0	0	0	1	0	0	0	0	1
204	0	1	0	NA	NA	NA	NA	NA	NA	0	1	0	0	0	1	0	0	0	0	0	0	0	1	0	0	1	0	0	0	0	1	0	0	0	0	1	0	0	0	0	1	0	0	0	0	1	0	0	0
205	0	1	1	0	0	0	1	1	0	0	0	1	0	0	0	0	0	0	1	0	0	0	1	0	0	1	0	0	0	0	1	0	0	0	1	0	0	0	0	1	0	0	0	0	0	1	0	0	0
206	1	0	0	NA	NA	NA	NA	NA	NA	0	0	0	1	0	0	0	0	0	1	0	0	0	0	1	0	0	0	1	0	0	1	0	0	0	0	1	0	0	0	0	1	0	0	0	0	1	0	0	0
207	0	1	0	NA	NA	NA	NA	NA	NA	0	1	0	0	0	0	1	0	0	0	0	0	0	1	0	0	1	0	0	0	1	0	0	0	0	1	0	0	0	0	1	0	0	0	0	1	0	0	0	0
208	0	1	1	0	0	1	0	1	0	0	0	0	0	1	0	0	0	0	1	0	0	0	0	1	0	0	1	0	0	0	0	1	0	0	0	0	1	0	0	0	0	1	0	0	0	0	1	0	0
209	1	0	1	0	0	0	1	1	0	0	0	0	1	0	0	0	0	1	0	0	0	0	1	0	0	0	0	1	0	0	1	0	0	0	0	1	0	0	0	0	0	0	1	0	0	1	0	0	0
210	1	0	0	NA	NA	NA	NA	NA	NA	0	0	0	1	0	0	0	0	0	1	0	0	0	0	1	0	0	0	1	0	0	0	1	0	0	0	1	0	0	0	0	0	0	1	0	0	0	0	1	0
211	0	1	1	0	0	0	1	1	0	0	1	0	0	0	0	0	1	0	0	0	0	1	0	0	0	1	0	0	0	0	1	0	0	0	0	1	0	0	0	0	1	0	0	0	0	1	0	0	0
212	1	0	0	NA	NA	NA	NA	NA	NA	0	0	0	0	1	0	0	0	0	1	0	0	0	1	0	0	1	0	0	0	0	1	0	0	0	0	1	0	0	0	0	0	1	0	0	0	1	0	0	0
213	1	0	0	NA	NA	NA	NA	NA	NA	0	0	1	0	0	0	0	0	1	0	0	0	0	1	0	0	0	0	1	0	0	0	1	0	0	0	1	0	0	0	0	1	0	0	0	0	1	0	0	0
214	1	0	1	0	0	0	1	1	0	0	1	0	0	0	0	1	0	0	0	0	0	1	0	0	1	0	0	0	0	1	0	0	0	0	1	0	0	0	0	1	0	0	0	0	1	0	0	0	0
215	0	1	1	0	0	1	0	1	0	0	1	0	0	0	0	0	0	0	1	0	1	0	0	0	0	1	0	0	0	0	1	0	0	0	0	1	0	0	0	0	1	0	0	0	0	0	1	0	0
216	1	0	1	0	0	0	1	1	0	0	1	0	0	0	0	1	0	0	0	0	1	0	0	0	1	0	0	0	0	1	0	0	0	0	1	0	0	0	0	1	0	0	0	0	1	0	0	0	0
217	0	1	1	0	0	0	1	1	0	0	1	0	0	0	0	1	0	0	0	1	0	0	0	0	0	1	0	0	0	1	0	0	0	0	1	0	0	0	0	1	0	0	0	0	1	0	0	0	0
218	1	0	1	0	0	1	0	1	0	0	0	0	1	0	0	0	0	1	0	0	0	0	1	0	0	1	0	0	0	1	0	0	0	0	1	0	0	0	0	0	1	0	0	0	0	1	0	0	0
219	1	0	0	NA	NA	NA	NA	NA	NA	0	0	0	1	0	0	0	1	0	0	0	0	0	1	0	0	1	0	0	0	0	1	0	0	0	0	1	0	0	0	0	0	1	0	0	0	0	1	0	0
220	1	0	0	NA	NA	NA	NA	NA	NA	0	0	1	0	0	0	0	0	0	1	0	0	1	0	0	0	1	0	0	0	1	0	0	0	0	0	1	0	0	0	0	1	0	0	0	0	1	0	0	0
221	0	1	0	NA	NA	NA	NA	NA	NA	0	1	0	0	0	0	0	0	0	1	0	0	0	0	1	1	0	0	0	0	1	0	0	0	0	1	0	0	0	0	1	0	0	0	0	1	0	0	0	0
222	0	1	1	0	0	0	1	1	0	0	1	0	0	0	0	0	0	0	1	0	0	0	0	1	0	1	0	0	0	1	0	0	0	0	1	0	0	0	0	1	0	0	0	0	0	1	0	0	0
223	1	0	0	NA	NA	NA	NA	NA	NA	0	1	0	0	0	0	0	0	0	1	0	0	0	0	1	0	1	0	0	0	0	0	0	1	0	0	0	0	1	0	0	0	1	0	0	0	0	0	1	0
224	1	0	0	NA	NA	NA	NA	NA	NA	0	0	0	1	0	0	0	0	1	0	0	0	0	1	0	0	0	0	1	0	0	0	0	1	0	0	0	0	1	0	0	0	0	1	0	0	0	0	1	0
225	1	0	1	0	0	1	0	1	0	0	1	0	0	0	0	1	0	0	0	0	0	1	0	0	1	0	0	0	0	0	1	0	0	0	0	1	0	0	0	0	1	0	0	0	1	0	0	0	0
226	1	0	0	NA	NA	NA	NA	NA	NA	0	0	0	0	1	0	0	0	1	0	0	0	0	0	1	0	1	0	0	0	1	0	0	0	0	1	0	0	0	0	1	0	0	0	0	1	0	0	0	0
227	1	0	0	NA	NA	NA	NA	NA	NA	0	0	1	0	0	0	0	0	0	1	0	0	0	0	1	0	0	0	1	0	0	0	1	0	0	0	1	0	0	0	0	1	0	0	0	0	1	0	0	0
228	1	0	0	NA	NA	NA	NA	NA	NA	0	0	1	0	0	0	0	0	1	0	0	0	0	0	1	0	1	0	0	0	0	1	0	0	0	0	1	0	0	0	0	1	0	0	0	0	1	0	0	0
229	1	0	1	0	0	0	1	1	0	0	0	1	0	0	0	0	1	0	0	0	0	1	0	0	0	0	1	0	0	1	0	0	0	0	0	1	0	0	0	0	1	0	0	0	0	1	0	0	0
230	0	1	0	NA	NA	NA	NA	NA	NA	0	0	0	1	0	0	0	0	0	1	0	0	1	0	0	0	1	0	0	0	1	0	0	0	0	1	0	0	0	0	0	1	0	0	0	0	1	0	0	0
231	0	1	1	0	0	0	1	0	1	1	0	0	0	0	0	0	0	0	1	0	0	1	0	0	0	0	1	0	0	0	1	0	0	0	1	0	0	0	0	0	1	0	0	0	1	0	0	0	0
232	1	0	0	NA	NA	NA	NA	NA	NA	0	1	0	0	0	0	1	0	0	0	0	1	0	0	0	0	1	0	0	0	0	1	0	0	0	1	0	0	0	0	1	0	0	0	0	0	1	0	0	0
233	0	1	1	0	0	1	0	1	0	0	0	1	0	0	0	0	0	0	1	0	0	0	1	0	0	0	1	0	0	0	1	0	0	0	0	1	0	0	0	0	1	0	0	0	0	0	1	0	0
234	1	0	1	0	0	0	1	1	0	0	0	0	1	0	0	0	1	0	0	0	0	0	0	1	0	1	0	0	0	0	0	1	0	0	0	0	1	0	0	0	0	1	0	0	0	1	0	0	0
235	1	0	0	NA	NA	NA	NA	NA	NA	0	1	0	0	0	0	0	1	0	0	0	0	0	1	0	0	0	0	1	0	0	0	0	1	0	0	0	0	1	0	0	0	0	1	0	0	0	0	1	0
236	1	0	0	NA	NA	NA	NA	NA	NA	0	1	0	0	0	0	1	0	0	0	0	1	0	0	0	1	0	0	0	0	1	0	0	0	0	1	0	0	0	0	0	1	0	0	0	0	1	0	0	0
237	1	0	1	0	0	0	1	1	0	0	0	1	0	0	0	0	0	1	0	0	0	1	0	0	0	1	0	0	0	0	0	1	0	0	0	1	0	0	0	0	1	0	0	0	0	1	0	0	0
238	1	0	1	0	0	1	0	1	0	0	0	0	1	0	0	0	0	0	1	0	0	0	0	1	0	1	0	0	0	1	0	0	0	0	1	0	0	0	0	1	0	0	0	0	0	1	0	0	0
239	0	1	0	NA	NA	NA	NA	NA	NA	0	1	0	0	0	0	0	0	0	1	0	0	0	0	1	0	0	1	0	0	1	0	0	0	0	1	0	0	0	0	1	0	0	0	0	1	0	0	0	0
240	1	0	0	NA	NA	NA	NA	NA	NA	0	0	1	0	0	0	0	0	1	0	0	0	0	0	1	0	0	1	0	0	0	0	0	1	0	0	0	0	1	0	0	0	1	0	0	0	0	1	0	0
241	0	1	1	0	1	0	0	1	0	0	1	0	0	0	0	0	0	1	0	0	0	1	0	0	0	1	0	0	0	0	1	0	0	0	0	1	0	0	0	0	1	0	0	0	0	0	1	0	0
242	1	0	0	NA	NA	NA	NA	NA	NA	0	0	0	1	0	0	0	0	0	1	0	0	0	0	1	0	0	0	1	0	0	1	0	0	0	0	1	0	0	0	0	1	0	0	0	0	1	0	0	0
243	1	0	1	0	0	0	1	1	0	0	1	0	0	0	0	0	0	1	0	0	0	0	1	0	0	1	0	0	0	0	1	0	0	0	0	1	0	0	0	0	1	0	0	0	0	1	0	0	0
244	1	0	1	0	0	0	1	1	1	0	0	0	1	0	0	0	0	1	0	0	0	0	1	0	0	1	0	0	0	0	1	0	0	0	0	1	0	0	0	0	1	0	0	0	0	1	0	0	0
245	1	0	1	0	0	1	0	1	0	0	1	0	0	0	0	0	0	0	1	0	0	0	1	0	1	0	0	0	0	1	0	0	0	0	1	0	0	0	0	1	0	0	0	0	1	0	0	0	0
246	1	0	1	0	0	0	1	1	1	0	0	0	0	1	0	0	0	0	1	0	0	0	1	0	1	0	0	0	0	1	0	0	0	0	1	0	0	0	0	1	0	0	0	0	1	0	0	0	0
247	1	0	0	NA	NA	NA	NA	NA	NA	0	0	0	1	0	0	0	0	1	0	0	0	0	1	0	0	0	0	1	0	0	0	0	1	0	0	0	0	1	0	0	0	0	1	0	0	0	0	1	0
248	1	0	0	NA	NA	NA	NA	NA	NA	0	0	1	0	0	0	0	0	1	0	0	0	1	0	0	0	1	0	0	0	1	0	0	0	0	0	1	0	0	0	0	1	0	0	0	1	0	0	0	0
249	1	0	1	0	0	0	1	1	0	0	0	1	0	0	0	0	0	0	1	0	0	1	0	0	0	1	0	0	0	0	0	0	1	0	0	0	1	0	0	0	0	1	0	0	0	0	1	0	0
250	0	1	1	0	0	0	1	0	1	0	1	0	0	0	0	0	0	0	1	0	0	0	1	0	1	0	0	0	0	1	0	0	0	0	1	0	0	0	0	1	0	0	0	0	1	0	0	0	0
251	0	1	0	NA	NA	NA	NA	NA	NA	1	0	0	0	0	0	0	0	0	1	0	0	0	0	1	0	1	0	0	0	1	0	0	0	0	0	1	0	0	0	0	1	0	0	0	0	1	0	0	0
252	1	0	1	0	0	0	1	1	0	0	1	0	0	0	0	0	0	0	1	0	0	0	0	1	0	1	0	0	0	1	0	0	0	0	1	0	0	0	0	1	0	0	0	0	1	0	0	0	0
253	0	1	0	NA	NA	NA	NA	NA	NA	1	0	0	0	0	0	0	0	0	1	0	0	0	0	1	1	0	0	0	0	1	0	0	0	0	1	0	0	0	0	0	0	0	0	1	1	0	0	0	0
254	1	0	1	0	0	0	1	1	0	0	1	0	0	0	0	1	0	0	0	0	1	0	0	0	1	0	0	0	0	1	0	0	0	0	1	0	0	0	0	1	0	0	0	0	1	0	0	0	0
255	0	1	0	NA	NA	NA	NA	NA	NA	0	0	0	0	1	0	0	0	0	1	0	0	0	0	1	0	1	0	0	0	0	1	0	0	0	0	1	0	0	0	0	1	0	0	0	0	1	0	0	0
256	1	0	1	0	0	0	1	0	1	0	1	0	0	0	0	0	1	0	0	0	0	0	0	1	1	0	0	0	0	1	0	0	0	0	1	0	0	0	0	1	0	0	0	0	1	0	0	0	0
257	1	0	1	0	0	0	1	1	0	0	0	0	1	0	0	0	0	0	1	0	0	0	0	1	0	0	0	0	1	1	0	0	0	0	1	0	0	0	0	1	0	0	0	0	0	0	1	0	0
258	0	1	1	0	1	0	0	0	1	1	0	0	0	0	0	0	0	0	1	0	0	1	0	0	0	0	0	1	0	0	1	0	0	0	0	1	0	0	0	0	1	0	0	0	0	1	0	0	0
259	1	0	0	NA	NA	NA	NA	NA	NA	0	1	0	0	0	0	1	0	0	0	0	1	0	0	0	0	1	0	0	0	1	0	0	0	0	1	0	0	0	0	1	0	0	0	0	1	0	0	0	0
260	1	0	1	0	0	1	0	1	0	0	0	0	1	0	0	0	0	0	1	0	0	0	0	1	0	1	0	0	0	1	0	0	0	0	1	0	0	0	0	1	0	0	0	0	1	0	0	0	0
261	1	0	0	NA	NA	NA	NA	NA	NA	1	0	0	0	0	1	0	0	0	0	1	0	0	0	0	1	0	0	0	0	1	0	0	0	0	1	0	0	0	0	0	1	0	0	0	1	0	0	0	0
262	1	0	1	0	1	0	0	1	0	0	1	0	0	0	1	0	0	0	0	0	0	1	0	0	0	0	0	1	0	0	0	0	1	0	0	1	0	0	0	0	1	0	0	0	0	0	1	0	0
263	1	0	1	0	1	0	0	1	0	0	1	0	0	0	0	0	0	0	1	0	1	0	0	0	0	1	0	0	0	0	1	0	0	0	0	1	0	0	0	1	0	0	0	0	1	0	0	0	0
264	0	1	1	0	0	0	1	1	0	0	0	0	0	1	0	0	0	0	1	0	0	0	1	0	1	0	0	0	0	1	0	0	0	0	1	0	0	0	0	1	0	0	0	0	1	0	0	0	0
265	0	1	1	0	0	0	1	1	0	0	0	0	0	1	0	0	0	0	1	0	0	1	0	0	1	0	0	0	0	1	0	0	0	0	1	0	0	0	0	1	0	0	0	0	1	0	0	0	0
266	1	0	0	NA	NA	NA	NA	NA	NA	0	1	0	0	0	0	1	0	0	0	0	0	0	1	0	0	1	0	0	0	1	0	0	0	0	1	0	0	0	0	1	0	0	0	0	1	0	0	0	0
267	1	0	1	0	0	0	1	1	0	0	1	0	0	0	0	0	0	1	0	0	0	0	1	0	0	0	0	1	0	1	0	0	0	0	0	1	0	0	0	0	1	0	0	0	0	1	0	0	0
268	0	1	1	0	0	0	1	1	0	0	1	0	0	0	0	0	0	1	0	0	0	0	1	0	1	0	0	0	0	1	0	0	0	0	1	0	0	0	0	1	0	0	0	0	1	0	0	0	0
269	1	0	1	0	0	0	1	1	0	0	1	0	0	0	0	1	0	0	0	1	0	0	0	0	0	1	0	0	0	1	0	0	0	0	1	0	0	0	0	1	0	0	0	0	1	0	0	0	0
270	1	0	0	NA	NA	NA	NA	NA	NA	0	0	0	0	1	0	0	0	0	1	0	0	0	0	1	0	0	0	1	0	0	0	0	1	0	0	0	0	1	0	0	0	0	1	0	0	0	0	1	0
271	1	0	1	0	0	0	1	1	1	0	0	0	0	1	0	0	1	0	0	0	0	1	0	0	1	0	0	0	0	1	0	0	0	0	1	0	0	0	0	0	1	0	0	0	0	1	0	0	0
272	1	0	1	0	0	0	1	1	1	0	1	0	0	0	0	0	0	0	1	0	0	0	0	1	0	1	0	0	0	0	1	0	0	0	0	1	0	0	0	0	1	0	0	0	0	1	0	0	0
273	0	1	1	0	0	0	1	1	0	0	0	0	0	1	0	0	0	0	1	0	1	0	0	0	0	1	0	0	0	1	0	0	0	0	1	0	0	0	0	1	0	0	0	0	1	0	0	0	0
274	0	1	0	NA	NA	NA	NA	NA	NA	0	1	0	0	0	0	0	1	0	0	1	0	0	0	0	1	0	0	0	0	1	0	0	0	0	1	0	0	0	0	0	1	0	0	0	1	0	0	0	0
275	1	0	1	0	0	1	0	1	0	0	0	1	0	0	0	0	0	1	0	0	0	1	0	0	0	1	0	0	0	1	0	0	0	0	1	0	0	0	0	0	1	0	0	0	1	0	0	0	0
276	1	0	1	0	0	0	1	1	0	0	0	0	0	1	0	0	0	1	0	0	0	1	0	0	0	0	1	0	0	1	0	0	0	0	0	1	0	0	0	1	0	0	0	0	1	0	0	0	0
277	1	0	0	NA	NA	NA	NA	NA	NA	0	0	0	1	0	0	0	0	1	0	1	0	0	0	0	0	0	1	0	0	1	0	0	0	0	1	0	0	0	0	1	0	0	0	0	1	0	0	0	0
278	1	0	1	0	0	0	1	1	0	0	1	0	0	0	0	0	1	0	0	1	0	0	0	0	0	1	0	0	0	1	0	0	0	0	1	0	0	0	0	1	0	0	0	0	1	0	0	0	0
279
280
281
282
283
284
285
286
287
288
289
290
291
292
293
294
295
296
297
298
299
300
301
302
303
304
305
306
307
308
309
310
311
312
313
314
315
316
317
318
[truncated: 50 more columns]

## Sheet: Feuil4
N°	Sexe		Emploi DCI	Proportion DCI				Circonstance primo-prescription		Motif NS par classe
										AAP						Hormones thyroidiennes						Anti-épileptiques						IPP						Antispasmodiques						Palier I						Palier II/III
	M	F		<5%	5-15%	15-25%	>25%	Initiation	Renouvellement	Patient	EI B	EI G	Efficacité	Classe à risque	Spécialiste	Patient	EI B	EI G	Efficacité	Classe à risque	Spécialiste	Patient	EI B	EI G	Efficacité	Classe à risque	Spécialiste	Patient	EI B	EI G	Efficacité	Classe à risque	Spécialiste	Patient	EI B	EI G	Efficacité	Classe à risque	Spécialiste	Patient	EI B	EI G	Efficacité	Classe à risque	Spécialiste	Patient	EI B	EI G	Efficacité
1	0	1	0	NA	NA	NA	NA	NA	NA	0	1	0	0	0	0	0	0	0	1	0	0	1	0	0	0	0	0	0	0	0	1	0	0	1	0	0	0	0	0	NA	NA	NA	NA	NA	NA	0	0	0	1
2	0	1	0	NA	NA	NA	NA	NA	NA	0	0	0	0	1	0	0	0	0	0	1	0	0	0	0	0	1	0	0	0	0	1	0	0	0	0	0	1	0	0	0	0	0	1	0	0	0	0	0	1
3	1	0	1	0	1	0	0	1	0	0	0	0	0	1	0	0	0	0	0	1	0	0	0	0	0	1	0	0	0	0	0	1	0	0	0	0	0	1	0	0	0	0	0	1	0	0	0	0	0
4	1	0	1	0	0	1	0	1	0	0	0	0	0	0	1	0	0	0	1	0	0	1	0	0	0	0	0	0	1	0	0	0	0	0	1	0	0	0	0	0	1	0	0	0	0	0	1	0	0
5	0	1	1	0	0	0	1	1	0	0	0	0	0	1	0	0	0	0	1	0	0	0	0	0	0	1	0	0	0	0	1	0	0	1	0	0	0	0	0	1	0	0	0	0	0	1	0	0	0
6	0	1	0	NA	NA	NA	NA	NA	NA	0	0	0	0	0	1	0	0	0	1	0	0	0	0	0	0	0	1	1	0	0	0	0	0	NA	NA	NA	NA	NA	NA	NA	NA	NA	NA	NA	NA	NA	NA	NA	NA
7	1	0	0	NA	NA	NA	NA	NA	NA	0	0	0	0	0	1	0	0	0	1	0	0	1	0	0	0	0	0	1	0	0	0	0	0	1	0	0	0	0	0	1	0	0	0	0	0	1	0	0	0
8	1	0	1	0	0	0	1	0	1	0	0	0	0	1	0	0	0	0	0	0	1	0	0	0	0	0	1	1	0	0	0	0	0	1	0	0	0	0	0	1	0	0	0	0	0	0	1	0	0
9	1	0	1	0	0	0	1	0	1	NA	NA	NA	NA	NA	NA	NA	NA	NA	NA	NA	NA	0	0	0	1	0	0	NA	NA	NA	NA	NA	NA	NA	NA	NA	NA	NA	NA	NA	NA	NA	NA	NA	NA	NA	NA	NA	NA
10	0	1	0	NA	NA	NA	NA	NA	NA	0	0	0	0	0	1	0	0	0	1	0	0	0	0	0	0	1	0	1	0	0	0	0	0	1	0	0	0	0	0	1	0	0	0	0	0	1	0	0	0
11	1	0	1	1	0	0	0	0	1	1	0	0	0	0	0	1	0	0	0	0	0	1	0	0	0	0	0	0	1	0	0	0	0	NA	NA	NA	NA	NA	NA	NA	NA	NA	NA	NA	NA	1	0	0	0
12	1	0	1	0	0	0	1	1	0	0	0	1	0	0	0	0	0	0	0	1	0	0	0	0	1	0	0	NA	NA	NA	NA	NA	NA	1	0	0	0	0	0	1	0	0	0	0	0	1	0	0	0
13	1	0	0	NA	NA	NA	NA	NA	NA	1	0	0	0	0	0	1	0	0	0	0	0	0	0	0	0	1	0	1	0	0	0	0	0	1	0	0	0	0	0	NA	NA	NA	NA	NA	NA	NA	NA	NA	NA
14	0	1	1	0	1	0	0	0	1	0	0	0	0	1	0	0	0	0	1	0	0	0	0	0	1	0	0	NA	NA	NA	NA	NA	NA	NA	NA	NA	NA	NA	NA	NA	NA	NA	NA	NA	NA	NA	NA	NA	NA
15	1	0	1	0	0	0	1	1	0	0	0	0	0	0	1	0	0	0	0	0	1	0	0	0	0	1	0	1	0	0	0	0	0	1	0	0	0	0	0	NA	NA	NA	NA	NA	NA	1	0	0	0
16	1	0	1	0	0	0	1	1	0	0	1	0	0	0	0	0	1	0	0	0	0	0	1	0	0	0	0	0	1	0	0	0	0	0	1	0	0	0	0	0	1	0	0	0	0	0	1	0	0
17	1	0	0	NA	NA	NA	NA	NA	NA	0	0	0	1	0	0	0	0	0	1	0	0	1	0	0	0	0	0	0	0	0	1	0	0	1	0	0	0	0	0	1	0	0	0	0	0	0	0	0	1
18	1	0	0	NA	NA	NA	NA	NA	NA	0	0	0	0	0	1	NA	NA	NA	NA	NA	NA	0	0	0	0	0	1	1	0	0	0	0	0	1	0	0	0	0	0	1	0	0	0	0	0	0	0	0	1
19	1	0	0	NA	NA	NA	NA	NA	NA	NA	NA	NA	NA	NA	NA	0	0	0	0	1	0	0	0	0	0	1	0	NA	NA	NA	NA	NA	NA	NA	NA	NA	NA	NA	NA	NA	NA	NA	NA	NA	NA	NA	NA	NA	NA
20	1	0	1	0	0	0	1	1	0	1	0	0	0	0	0	1	0	0	0	0	0	NA	NA	NA	NA	NA	NA	NA	NA	NA	NA	NA	NA	NA	NA	NA	NA	NA	NA	NA	NA	NA	NA	NA	NA	NA	NA	NA	NA
21	1	0	0	NA	NA	NA	NA	NA	NA	0	0	0	0	0	1	0	0	0	1	0	0	0	0	0	1	0	0	0	1	0	0	0	0	NA	NA	NA	NA	NA	NA	NA	NA	NA	NA	NA	NA	NA	NA	NA	NA
22	0	1	1	0	0	0	1	1	0	0	0	0	0	0	1	0	0	0	1	0	0	0	0	0	1	0	0	0	0	0	1	0	0	NA	NA	NA	NA	NA	NA	NA	NA	NA	NA	NA	NA	0	0	0	1
23	1	0	1	0	0	1	0	1	0	0	0	0	0	0	1	0	0	0	1	0	0	0	0	0	1	0	0	0	0	0	1	0	0	0	0	0	1	0	0	0	0	0	1	0	0	0	0	0	1
24	0	1	1	0	0	0	1	1	0	0	0	0	1	0	0	0	0	0	0	1	0	0	0	0	0	0	1	0	0	0	1	0	0	NA	NA	NA	NA	NA	NA	NA	NA	NA	NA	NA	NA	0	1	0	0
25	1	0	1	0	0	0	1	0	1	0	0	0	0	0	1	0	0	0	1	0	0	0	0	0	1	0	0	1	0	0	0	0	0	1	0	0	0	0	0	NA	NA	NA	NA	NA	NA	0	1	0	0
26	1	0	1	0	0	0	1	0	1	1	0	0	0	0	0	1	0	0	0	0	0	0	0	0	0	0	1	1	0	0	0	0	0	1	0	0	0	0	0	1	0	0	0	0	0	1	0	0	0
27	1	0	1	0	0	0	1	1	0	0	0	0	0	0	1	0	0	0	0	1	0	0	0	0	1	0	0	0	0	0	1	0	0	1	0	0	0	0	0	1	0	0	0	0	0	0	1	0	0
28	1	0	0	0	0	0	1	1	0	0	0	0	0	0	1	0	0	0	1	0	0	0	0	0	0	0	1	0	0	0	0	1	0	NA	NA	NA	NA	NA	NA	NA	NA	NA	NA	NA	NA	NA	NA	NA	NA
29	1	0	1	0	1	0	0	0	1	0	0	0	0	1	0	0	0	0	0	1	0	0	0	0	1	0	0	1	0	0	0	0	0	NA	NA	NA	NA	NA	NA	NA	NA	NA	NA	NA	NA	0	1	0	0
30	1	0	1	0	1	0	0	1	0	NA	NA	NA	NA	NA	NA	NA	NA	NA	NA	NA	NA	1	0	0	0	0	0	1	0	0	0	0	0	1	0	0	0	0	0	NA	NA	NA	NA	NA	NA	NA	NA	NA	NA
31	0	1	1	0	0	1	0	1	0	0	0	0	0	0	1	0	0	0	0	1	0	0	0	0	0	1	0	0	1	0	0	0	0	NA	NA	NA	NA	NA	NA	NA	NA	NA	NA	NA	NA	NA	NA	NA	NA
32	1	0	1	0	0	0	1	1	0	NA	NA	NA	NA	NA	NA	NA	NA	NA	NA	NA	NA	NA	NA	NA	NA	NA	NA	NA	NA	NA	NA	NA	NA	NA	NA	NA	NA	NA	NA	NA	NA	NA	NA	NA	NA	NA	NA	NA	NA
33	1	0	0	NA	NA	NA	NA	NA	NA	0	0	0	0	0	1	0	0	0	1	0	0	0	0	0	0	0	1	1	0	0	0	0	0	NA	NA	NA	NA	NA	NA	NA	NA	NA	NA	NA	NA	NA	NA	NA	NA
34	1	0	0	NA	NA	NA	NA	NA	NA	0	0	0	0	0	1	0	0	0	0	1	0	0	0	0	0	1	0	NA	NA	NA	NA	NA	NA	NA	NA	NA	NA	NA	NA	NA	NA	NA	NA	NA	NA	NA	NA	NA	NA
35	0	1	0	NA	NA	NA	NA	NA	NA	0	0	0	0	0	1	0	0	0	0	1	0	0	0	0	0	1	0	1	0	0	0	0	0	1	0	0	0	0	0	NA	NA	NA	NA	NA	NA	NA	NA	NA	NA
36	1	0	1	0	0	0	1	1	0	0	0	0	0	0	1	1	0	0	0	0	0	0	1	0	0	0	0	0	1	0	0	0	0	0	1	0	0	0	0	0	1	0	0	0	0	0	1	0	0
37	0	1	1	0	0	0	1	1	0	0	0	0	0	0	1	0	0	0	0	1	0	0	0	0	0	1	0	1	0	0	0	0	0	NA	NA	NA	NA	NA	NA	NA	NA	NA	NA	NA	NA	0	1	0	0
38	1	0	1	0	0	0	1	1	0	NA	NA	NA	NA	NA	NA	0	0	0	1	0	0	0	0	0	0	1	0	0	0	0	1	0	0	NA	NA	NA	NA	NA	NA	NA	NA	NA	NA	NA	NA	NA	NA	NA	NA
39	1	0	1	0	0	0	1	0	1	0	0	0	0	0	1	0	0	0	0	1	0	0	0	0	0	1	0	0	0	0	1	0	0	NA	NA	NA	NA	NA	NA	NA	NA	NA	NA	NA	NA	NA	NA	NA	NA
40	0	1	1	0	0	1	0	1	0	1	0	0	0	0	0	NA	NA	NA	NA	NA	NA	0	0	0	0	0	1	1	0	0	0	0	0	1	0	0	0	0	0	1	0	0	0	0	0	1	0	0	0
41	0	1	1	0	0	0	1	1	0	0	0	0	0	0	1	0	0	0	1	0	0	0	0	0	0	0	1	0	0	0	1	0	0	0	0	0	0	0	1	0	0	0	1	0	0	0	0	0	1
42	1	0	1	1	0	0	0	0	1	0	0	0	0	0	1	0	0	0	1	0	0	0	0	0	1	0	0	0	0	0	1	0	0	1	0	0	0	0	0	1	0	0	0	0	0	1	0	0	0
43	0	1	1	0	1	0	0	1	0	1	0	0	0	0	0	0	0	0	0	1	0	0	0	0	0	1	0	1	0	0	0	0	0	1	0	0	0	0	0	1	0	0	0	0	0	1	0	0	0
44	1	0	0	NA	NA	NA	NA	NA	NA	0	0	0	0	0	1	0	0	0	0	0	1	0	0	0	0	0	1	NA	NA	NA	NA	NA	NA	NA	NA	NA	NA	NA	NA	NA	NA	NA	NA	NA	NA	NA	NA	NA	NA
45	1	0	1	0	0	0	1	1	0	1	0	0	0	0	0	0	0	0	1	0	0	0	0	0	1	0	0	1	0	0	0	0	0	1	0	0	0	0	0	1	0	0	0	0	0	1	0	0	0
46	1	0	1	0	0	0	1	1	0	1	0	0	0	0	0	1	0	0	0	0	0	NA	NA	NA	NA	NA	NA	1	0	0	0	0	0	1	0	0	0	0	0	NA	NA	NA	NA	NA	NA	NA	NA	NA	NA
47	0	1	1	0	0	0	1	1	0	0	0	0	0	0	1	0	0	0	1	0	0	0	0	0	1	0	0	1	0	0	0	0	0	NA	NA	NA	NA	NA	NA	NA	NA	NA	NA	NA	NA	NA	NA	NA	NA
48	0	1	1	0	1	0	0	1	0	0	0	0	0	0	1	0	0	0	0	1	0	0	0	0	1	0	0	0	0	0	1	0	0	NA	NA	NA	NA	NA	NA	NA	NA	NA	NA	NA	NA	NA	NA	NA	NA
49	0	1	1	0	0	1	0	1	0	0	0	0	0	0	1	0	0	0	0	0	1	0	0	0	0	0	1	NA	NA	NA	NA	NA	NA	NA	NA	NA	NA	NA	NA	NA	NA	NA	NA	NA	NA	NA	NA	NA	NA
50	1	0	0	NA	NA	NA	NA	NA	NA	0	1	0	0	0	0	0	0	0	0	1	0	0	0	0	0	1	0	1	0	0	0	0	0	1	0	0	0	0	0	NA	NA	NA	NA	NA	NA	1	0	0	0
51	0	1	0	NA	NA	NA	NA	NA	NA	0	0	0	0	1	0	0	0	0	1	0	0	NA	NA	NA	NA	NA	NA	0	0	1	0	0	0	1	0	0	0	0	0	1	0	0	0	0	0	1	0	0	0
52	1	0	1	0	0	0	1	0	1	1	0	0	0	0	0	0	0	0	0	1	0	NA	NA	NA	NA	NA	NA	NA	NA	NA	NA	NA	NA	NA	NA	NA	NA	NA	NA	NA	NA	NA	NA	NA	NA	NA	NA	NA	NA
53	1	0	0	NA	NA	NA	NA	NA	NA	0	0	0	0	0	1	0		0	1	0	0	NA	NA	NA	NA	NA	NA	NA	NA	NA	NA	NA	NA	NA	NA	NA	NA	NA	NA	NA	NA	NA	NA	NA	NA	NA	NA	NA	NA
54	0	1	1	0	0	0	1	1	0	1	0	0	0	0	0	0	0	0	0	1	0	0	0	0	0	1	0	1	0	0	0	0	0	1	0	0	0	0	0	1	0	0	0	0	0	1	0	0	0
55	1	0	0	NA	NA	NA	NA	NA	NA	1	0	0	0	0	0	0	0	0	0	1	0	0	0	0	0	1	0	0	0	0	1	0	0	1	0	0	0	0	0	NA	NA	NA	NA	NA	NA	1	0	0	0
56	1	0	1	0	0	1	0	1	0	0	0	0	1	0	0	0	0	0	1	0	0	0	0	0	1	0	0	0	0	0	1	0	0	NA	NA	NA	NA	NA	NA	NA	NA	NA	NA	NA	NA	NA	NA	NA	NA
57	0	1	1	0	0	1	0	1	0	NA	NA	NA	NA	NA	NA	0	0	0	0	1	0	0	0	0	0	1	0	NA	NA	NA	NA	NA	NA	NA	NA	NA	NA	NA	NA	NA	NA	NA	NA	NA	NA	0	1	0	0
58	0	1	1	0	0	1	0	1	0	NA	NA	NA	NA	NA	NA	0	0	0	1	0	0	0	0	0	1	0	0	0	1	0	0	0	0	1	0	0	0	0	0	NA	NA	NA	NA	NA	NA	0	1	0	0
59	1	0	1	0	0	0	1	1	0	1	0	0	0	0	0	1	0	0	0	0	0	1	0	0	0	0	0	NA	NA	NA	NA	NA	NA	NA	NA	NA	NA	NA	NA	NA	NA	NA	NA	NA	NA	NA	NA	NA	NA
60	1	0	1	0	0	0	1	0	1	1	0	0	0	0	0	NA	NA	NA	NA	NA	NA	NA	NA	NA	NA	NA	NA	NA	NA	NA	NA	NA	NA	NA	NA	NA	NA	NA	NA	NA	NA	NA	NA	NA	NA	NA	NA	NA	NA
61	1	0	0	NA	NA	NA	NA	NA	NA	NA	NA	NA	NA	NA	NA	0	0	0	1	0	0	1	0	0	0	0	0	1	0	0	0	0	0	NA	NA	NA	NA	NA	NA	1	0	0	0	0	0	1	0	0	0
62	0	1	1	0	0	1	0	0	1	1	0	0	0	0	0	0	0	0	0	0	1	0	0	0	1	0	0	NA	NA	NA	NA	NA	NA	NA	NA	NA	NA	NA	NA	NA	NA	NA	NA	NA	NA	0	0	0	1
63	1	0	1	1	0	0	0	0	1	0	0	0	1	0	0	0	0	0	1	0	0	0	0	0	0	1	0	0	0	0	1	0	0	1	0	0	0	0	0	1	0	0	0	0	0	0	1	0	0
64	0	1	1	0	0	1	0	0	1	NA	NA	NA	NA	NA	NA	1	0	0	0	0	0	0	0	0	1	0	0	0	0	0	1	0	0	1	0	0	0	0	0	1	0	0	0	0	0	1	0	0	0
65	1	0	1	0	0	0	1	1	0	0	0	0	0	0	1	0	0	0	0	1	0	0	0	0	0	1	0	1	0	0	0	0	0							1	0	0	0	0	0	1	0	0	0
66	1	0	1	0	0	0	1	1	0	0	0	0	1	0	0	0	0	0	1	0	0	0	0	0	1	0	0	0	0	0	1	0	0	0	0	0	1	0	0	0	0	0	1	0	0	0	0	0	1
67	1	0	1	0	0	0	1	0	1	0	0	0	0	1	0	0	1	0	0	0	0	1	0	0	0	0	0	1	0	0	0	0	0	0	1	0	0	0	0	0	1	0	0	0	0	1	0	0	0
68	1	0	1	0	0	0	1	1	0	NA	NA	NA	NA	NA	NA	0	0	0	0	1	0	0	0	0	0	1	0	1	0	0	0	0	0	1	0	0	0	0	0	1	0	0	0	0	0	1	0	0	0
69	1	0	0	NA	NA	NA	NA	NA	NA	1	0	0	0	0	0	1	0	0	0	0	0	1	0	0	0	0	0	1	0	0	0	0	0	1	0	0	0	0	0	1	0	0	0	0	0	1	0	0	0
70	0	1	1	0	1	0	0	1	0	0	0	0	0	0	1	0	0	0	1	0	0	0	0	0	0	0	1	0	0	0	1	0	0	1	0	0	0	0	0	1	0	0	0	0	0	1	0	0	0
71	1	0	0	NA	NA	NA	NA	NA	NA	1	0	0	0	0	0	0	0	0	1	0	0	0	0	0	0	1	0	1	0	0	0	0	0	1	0	0	0	0	0	1	0	0	0	0	0	1	0	0	0
72	0	1	0	NA	NA	NA	NA	NA	NA	0	0	0	0	0	1	0	0	0	1	0	0	0	0	0	1	0	0	1	0	0	0	0	0	NA	NA	NA	NA	NA	NA	NA	NA	NA	NA	NA	NA	NA	NA	NA	NA
73	1	0	1	0	0	0	1	1	1	1	0	0	0	0	0	0	0	0	0	1	0	0	0	0	0	1	0	NA	NA	NA	NA	NA	NA	NA	NA	NA	NA	NA	NA	NA	NA	NA	NA	NA	NA	NA	NA	NA	NA
74	1	0	1	0	0	0	1	1	0	1	0	0	0	0	0	0	0	0	0	0	1	0	0	0	0	0	1	1	0	0	0	0	0	1	0	0	0	0	0	1	0	0	0	0	0	1	0	0	0
75	1	0	0	NA	NA	NA	NA	NA	NA	0	0	0	0	0	1	0	0	0	0	0	1	0	0	0	0	0	1	0	0	0	0	0	1	NA	NA	NA	NA	NA	NA	NA	NA	NA	NA	NA	NA	NA	NA	NA	NA
77	0	1	1	0	0	0	1	1	0	0	0	0	0	1	0	0	0	0	0	0	1	0	0	0	0	1	0	1	0	0	0	0	0	NA	NA	NA	NA	NA	NA	0	0	0	0	1	0	0	0	0	0
78	1	0	1	0	0	1	0	1	0	0	0	0	0	0	1	0	0	0	0	1	0	0	0	0	0	1	0	1	0	0	0	0	0	NA	NA	NA	NA	NA	NA	NA	NA	NA	NA	NA	NA	NA	NA	NA	NA
79	1	0	0	NA	NA	NA	NA	NA	NA	NA	NA	NA	NA	NA	NA	0	0	0	1	0	0	0	0	0	1	0	0	NA	NA	NA	NA	NA	NA	NA	NA	NA	NA	NA	NA	NA	NA	NA	NA	NA	NA	NA	NA	NA	NA
80	0	1	1	0	0	0	1	1	0	0	0	0	0	0	1	0	0	0	0	1	0	0	0	0	0	1	0	0	0	0	1	0	0	1	0	0	0	0	0	1	0	0	0	0	0	1	0	0	0
81	1	0	1	0	0	0	1	1	0	0	0	1	0	0	0	0	0	1	0	0	0	0	0	1	0	0	0	0	0	1	0	0	0	0	0	1	0	0	0	0	0	1	0	0	0	0	0	1	0
82	1	0	1	0	0	0	1	1	0	0	1	0	0	0	0	0	0	0	0	1	0	0	0	0	0	1	0	NA	NA	NA	NA	NA	NA	NA	NA	NA	NA	NA	NA	1	0	0	0	0	0	1	0	0	0
83	1	0	1	0	0	0	1	1	0	NA	NA	NA	NA	NA	NA	NA	NA	NA	NA	NA	NA	NA	NA	NA	NA	NA	NA	1	0	0	0	0	0	NA	NA	NA	NA	NA	NA	1	0	0	0	0	0	NA	NA	NA	NA
84	0	1	1	0	1	0	0	1	0	NA	NA	NA	NA	NA	NA	NA	NA	NA	NA	NA	NA	0	0	0	0	0	1	NA	NA	NA	NA	NA	NA	NA	NA	NA	NA	NA	NA	NA	NA	NA	NA	NA	NA	NA	NA	NA	NA
85	1	0	1	0	0	0	1	0	1	NA	NA	NA	NA	NA	NA	0	0	0	0	1	0	0	0	0	0	1	0	NA	NA	NA	NA	NA	NA	NA	NA	NA	NA	NA	NA	NA	NA	NA	NA	NA	NA	NA	NA	NA	NA
86	1	0	1	0	0	0	1	1	0	NA	NA	NA	NA	NA	NA	0	0	0	0	0	1	0	0	0	0	0	1	NA	NA	NA	NA	NA	NA	NA	NA	NA	NA	NA	NA	NA	NA	NA	NA	NA	NA	NA	NA	NA	NA
87	1	0	1	0	0	0	1	0	1	0	0	0	0	1	0	0	0	0	0	0	1	0	0	0	0	0	1	NA	NA	NA	NA	NA	NA	NA	NA	NA	NA	NA	NA	0	0	0	0	1	0	0	0	0	0
88	1	0	1	0	0	0	1	1	0	0	0	0	0	1	0	0	0	0	0	0	1	0	0	0	0	1	0	1	0	0	0	0	0	NA	NA	NA	NA	NA	NA	NA	NA	NA	NA	NA	NA	NA	NA	NA	NA
89	0	1	0	NA	NA	NA	NA	NA	NA	0	0	0	0	0	1	0	0	0	0	1	0	0	0	0	0	1	0	1	0	0	0	0	0	1	0	0	0	0	0	1	0	0	0	0	0	NA	NA	NA	NA
90	1	0	0	NA	NA	NA	NA	NA	NA	0	0	0	0	1	0	0	1	0	0	0	0	0	0	0	0	0	1	0	0	0	1	0	0	NA	NA	NA	NA	NA	NA	NA	NA	NA	NA	NA	NA	NA	NA	NA	NA
91	1	0	0	NA	NA	NA	NA	NA	NA	1	0	0	0	0	0	1	0	0	0	0	0	1	0	0	0	0	0	1	0	0	0	0	0	1	0	0	0	0	0	0	1	0	0	0	0	0	1	0	0
92	1	0	1	0	1	0	0	1	0	0	0	0	0	0	1	0	0	0	0	1	0	0	0	0	0	1	0	0	0	0	1	0	0	1	0	0	0	0	0	1	0	0	0	0	0	1	0	0	0
93	1	0	0	NA	NA	NA	NA	NA	NA	0	0	1	0	0	0	0	0	0	1	0	0	0	0	0	1	0	0	0	1	0	0	0	0	0	1	0	0	0	0	0	0	0	0	0	1	0	0	0	0
94	1	0	1	0	0	1	0	0	1	0	0	1	0	0	0	0	0	0	0	0	1	0	0	0	0	0	1	0	0	0	0	0	1	NA	NA	NA	NA	NA	NA	NA	NA	NA	NA	NA	NA	1	0	0	0
95	1	0	1	0	0	0	1	0	1	0	0	0	1	0	0	0	0	0	1	0	0	1	0	0	0	0	0	1	0	0	0	0	0	1	0	0	0	0	0	1	0	0	0	0	0	0	0	0	0
96	1	0	0	NA	NA	NA	NA	NA	NA	NA	NA	NA	NA	NA	NA	0	0	0	0	1	0	NA	NA	NA	NA	NA	NA	1	0	0	0	0	0	NA	NA	NA	NA	NA	NA	NA	NA	NA	NA	NA	NA	NA	NA	NA	NA
97	1	0	1	0	0	0	1	1	0	NA	NA	NA	NA	NA	NA	0	0	0	1	0	0	0	0	0	0	0	1	0	0	0	1	0	0	NA	NA	NA	NA	NA	NA	NA	NA	NA	NA	NA	NA	NA	NA	NA	NA
98	1	0	0	NA	NA	NA	NA	NA	NA	0	0	0	1	0	0	0	0	0	1	0	0	0	0	0	0	1	0	0	1	0	0	0	0	0	1	0	0	0	0	NA	NA	NA	NA	NA	NA	0	0	0	1
99	1	0	1	0	0	0	1	1	0	NA	NA	NA	NA	NA	NA	1	0	0	0	0	0	0	0	0	0	1	0	NA	NA	NA	NA	NA	NA	NA	NA	NA	NA	NA	NA	NA	NA	NA	NA	NA	NA	NA	NA	NA	NA
100	0	1	0	NA	NA	NA	NA	NA	NA	0	0	0	1	0	0	0	0	0	1	0	0	0	0	0	0	0	1	1	0	0	0	0	0	NA	NA	NA	NA	NA	NA	NA	NA	NA	NA	NA	NA	1	0	0	0
101	0	1	1	0	0	0	1	1	0	1	0	0	0	0	0	0	0	0	0	1	0	0	0	0	0	1	0	1	0	0	0	0	0	1	0	0	0	0	0	1	0	0	0	0	0	1	0	0	0
102	0	1	1	0	0	0	1	1	0	0	0	0	0	0	1	0	0	0	0	1	0	0	0	0	0	0	1	NA	NA	NA	NA	NA	NA	NA	NA	NA	NA	NA	NA	NA	NA	NA	NA	NA	NA	NA	NA	NA	NA
103	0	1	1	0	1	0	0	1	0	0	0	0	1	0	0	0	0	0	1	0	0	0	0	0	0	1	0	1	0	0	0	0	0	1	0	0	0	0	0	1	0	0	0	0	0	1	0	0	0
104	1	0	1	0	0	1	0	1	0	1	0	0	0	0	0	0	0	0	0	0	1	0	0	0	0	0	1	0	1	0	0	0	0	NA	NA	NA	NA	NA	NA	1	0	0	0	0	0	1	0	0	0
105	1	0	0	NA	NA	NA	NA	NA	NA	1	0	0	0	0	0	0	0	0	1	0	0	0	0	0	0	0	1	1	0	0	0	0	0	1	0	0	0	0	0	1	0	0	0	0	0	0	0	0	0
106	0	1	1	0	0	0	1	1	0	1	0	0	0	0	0	0	0	0	0	1	0	1	0	0	0	0	0	1	0	0	0	0	0	1	0	0	0	0	0	1	0	0	0	0	0	1	0	0	0
107	1	0	0	NA	NA	NA	NA	NA	NA	0	0	0	1	0	0	0	0	0	1	0	0	0	0	0	0	1	0	0	0	0	1	0	0	0	0	0	1	0	0	1	0	0	0	0	0	1	0	0	0
108	1	0	1	0	0	1	0	1	0	0	0	0	0	0	1	0	0	1	0	0	0	0	0	0	0	1	0	1	0	0	0	0	0	NA	NA	NA	NA	NA	NA	NA	NA	NA	NA	NA	NA	NA	NA	NA	NA
109	0	1	1	0	0	0	1	1	0	NA	NA	NA	NA	NA	NA	0	0	0	1	0	0	0	0	0	1	0	0	1	0	0	0	0	0	NA	NA	NA	NA	NA	NA	1	0	0	0	0	0	1	0	0	0
110	1	0	0	NA	NA	NA	NA	NA	NA	0	0	0	1	0	0	0	0	0	1	0	0	0	0	0	1	0	0	1	0	0	0	0	0	1	0	0	0	0	0	0	1	0	0	0	0	0	0	0	1
111	0	1	0	NA	NA	NA	NA	NA	NA	0	0	0	0	0	1	1	0	0	0	0	0	NA	NA	NA	NA	NA	NA	NA	NA	NA	NA	NA	NA	NA	NA	NA	NA	NA	NA	NA	NA	NA	NA	NA	NA	NA	NA	NA	NA
112	1	0	1	0	0	0	1	0	1	1	0	0	0	0	0	1	0	0	0	0	0	0	0	0	0	0	1	NA	NA	NA	NA	NA	NA	NA	NA	NA	NA	NA	NA	NA	NA	NA	NA	NA	NA	1	0	0	0
113	1	0	0	NA	NA	NA	NA	NA	NA	1	0	0	0	0	0	0	0	0	1	0	0	0	0	0	1	0	0	NA	NA	NA	NA	NA	NA	1	0	0	0	0	0	NA	NA	NA	NA	NA	NA	1	0	0	0
114	1	0	1	0	0	0	1	1	0	0	0	0	0	1	0	NA	NA	NA	NA	NA	NA	1	0	0	0	0	0	1	0	0	0	0	0	1	0	0	0	0	0	1	0	0	0	0	0	1	0	0	0
115	1	0	0	NA	NA	NA	NA	NA	NA	1	0	0	0	0	0	0	0	0	1	0	0	1	0	0	0	0	0	1	0	0	0	0	0	1	0	0	0	0	0	1	0	0	0	0	0	1	0	0	0
116	0	1	1	0	0	0	1	1	0	0	0	0	0	0	1	0	0	0	0	1	0	0	0	0	0	1	0	1	0	0	0	0	0	1	0	0	0	0	0	1	0	0	0	0	0	1	0	0	0
117	0	1	1	0	1	0	0	0	1	1	0	0	0	0	0	0	0	0	0	1	0	0	0	0	0	1	0	0	1	0	0	0	0	1	0	0	0	0	0	1	0	0	0	0	0	1	0	0	0
118	0	1	1	0	0	0	1	1	0	0	0	0	0	0	1	1	0	0	0	0	0	NA	NA	NA	NA	NA	NA	1	0	0	0	0	0	NA	NA	NA	NA	NA	NA	1	0	0	0	0	0	0	1	0	0
119	1	0	1	0	0	0	1	1	0	0	0	0	0	1	0	0	0	0	0	0	1	0	0	0	0	0	1	0	0	0	0	1	0	0	0	0	0	1	0	0	0	0	0	1	0	0	0	0	0
120	1	0	1	0	0	0	1	0	1	1	0	0	0	0	0	0	0	0	0	1	0	0	0	0	0	1	0	NA	NA	NA	NA	NA	NA	NA	NA	NA	NA	NA	NA	0	0	0	0	0	1	0	0	0	0
121	0	1	1	0	0	0	1	1	0	1	0	0	0	0	0	0	0	0	1	0	0	0	0	0	1	0	0	NA	NA	NA	NA	NA	NA	1	0	0	0	0	0	1	0	0	0	0	0	1	0	0	0
122	0	1	1	0	0	1	0	1	0	0	0	1	0	0	0	0	0	0	0	0	1	0	0	0	0	0	1	NA	NA	NA	NA	NA	NA	NA	NA	NA	NA	NA	NA	NA	NA	NA	NA	NA	NA	1	0	0	0
123	1	0	1	0	0	0	1	1	0	0	0	0	0	0	1	0	0	0	0	1	0	0	0	0	0	0	1	1	0	0	0	0	0	NA	NA	NA	NA	NA	NA	1	0	0	0	0	0	1	0	0	0
124	0	1	0	NA	NA	NA	NA	NA	NA	0	0	0	1	0	0	0	0	0	1	0	0	1	0	0	0	0	0	0	0	0	1	0	0	0	0	0	1	0	0	1	0	0	0	0	0	0	1	0	0
125	1	0	1	0	0	0	1	0	1	0	0	0	0	0	1	0	0	0	1	0	0	0	0	0	0	1	0	1	0	0	0	0	0	1	0	0	0	0	0	1	0	0	0	0	0	1	0	0	0
126	1	0	1	0	1	0	0	1	0	1	0	0	0	0	0	0	0	0	1	0	0	0	0	0	0	0	1	1	0	0	0	0	0	NA	NA	NA	NA	NA	NA	NA	NA	NA	NA	NA	NA	NA	NA	NA	NA
127	1	0	1	0	0	1	0	0	1	1	0	0	0	0	0	0	0	0	1	0	0	0	0	0	0	1	0	1	0	0	0	0	0	NA	NA	NA	NA	NA	NA	NA	NA	NA	NA	NA	NA	NA	NA	NA	NA
128	1	0	1	0	0	0	1	1	0	1	0	0	0	0	0	1	0	0	0	0	0	NA	NA	NA	NA	NA	NA	1	0	0	0	0	0	1	0	0	0	0	0	1	0	0	0	0	0	1	0	0	0
129	1	0	1	0	1	0	0	1	1	0	0	0	0	0	1	0	0	0	0	1	0	0	0	0	0	1	0	NA	NA	NA	NA	NA	NA	NA	NA	NA	NA	NA	NA	1	0	0	0	0	0	1	0	0	0
130	0	1	1	0	0	0	1	1	0	NA	NA	NA	NA	NA	NA	0	0	0	1	0	0	NA	NA	NA	NA	NA	NA	NA	NA	NA	NA	NA	NA	NA	NA	NA	NA	NA	NA	NA	NA	NA	NA	NA	NA	NA	NA	NA	NA
131	1	0	0	NA	NA	NA	NA	NA	NA	NA	NA	NA	NA	NA	NA	NA	NA	NA	NA	NA	NA	NA	NA	NA	NA	NA	NA	NA	NA	NA	NA	NA	NA	NA	NA	NA	NA	NA	NA	NA	NA	NA	NA	NA	NA	NA	NA	NA	NA
132	0	1	0	NA	NA	NA	NA	NA	NA	NA	NA	NA	NA	NA	NA	0	0	0	1	0	0	0	0	0	1	0	0	NA	NA	NA	NA	NA	NA	NA	NA	NA	NA	NA	NA	NA	NA	NA	NA	NA	NA	NA	NA	NA	NA
133	1	0	1	0	0	0	1	1	1	NA	NA	NA	NA	NA	NA	0	0	0	1	0	0	0	0	0	1	0	0	NA	NA	NA	NA	NA	NA	NA	NA	NA	NA	NA	NA	NA	NA	NA	NA	NA	NA	NA	NA	NA	NA
134	0	1	1	0	0	0	1	1	0	1	0	0	0	0	0	0	0	0	1	0	0	1	0	0	0	0	0	1	0	0	0	0	0	1	0	0	0	0	0	1	0	0	0	0	0	1	0	0	0
135	1	0	1	0	0	0	1	1	0	1	0	0	0	0	0	0	0	0	0	1	0	0	0	0	0	1	0	1	0	0	0	0	0	1	0	0	0	0	0	NA	NA	NA	NA	NA	NA	NA	NA	NA	NA
136	1	0	1	0	0	0	1	1	0	0	0	0	0	1	0	0	0	0	0	1	0	0	0	0	0	1	0	1	0	0	0	0	0	1	0	0	0	0	0	1	0	0	0	0	0	1	0	0	0
137	0	1	1	0	0	0	1	1	0	0	0	0	0	1	0	0	0	0	1	0	0	0	0	0	0	1	0	NA	NA	NA	NA	NA	NA	1	0	0	0	0	0	1	0	0	0	0	0	1	0	0	0
138	1	0	1	0	0	1	0	1	1	0	0	0	0	0	1	0	0	0	0	1	0	NA	NA	NA	NA	NA	NA	0	0	0	1	0	0	1	0	0	0	0	0	1	0	0	0	0	0	1	0	0	0
139	1	0	1	0	0	0	1	1	0	1	0	0	0	0	0	0	0	0	0	0	1	1	0	0	0	0	0	NA	NA	NA	NA	NA	NA	NA	NA	NA	NA	NA	NA	NA	NA	NA	NA	NA	NA	NA	NA	NA	NA
140	0	1	1	0	0	0	1	1	0	1	0	0	0	0	0	0	0	0	1	0	0	0	0	0	1	0	0	NA	NA	NA	NA	NA	NA	NA	NA	NA	NA	NA	NA	1	0	0	0	0	0	1	0	0	0
141	1	0	1	0	0	0	1	0	1	NA	NA	NA	NA	NA	NA	NA	NA	NA	NA	NA	NA	0	0	0	0	1	0	NA	NA	NA	NA	NA	NA	NA	NA	NA	NA	NA	NA	NA	NA	NA	NA	NA	NA	NA	NA	NA	NA
142	1	0	1	0	0	0	1	1	0	0	0	0	0	1	0	0	0	0	0	1	0	0	0	0	0	1	0	1	0	0	0	0	0	1	0	0	0	0	0	NA	NA	NA	NA	NA	NA	0	1	0	0
143	1	0	1	0	0	0	1	1	0	1	0	0	0	0	0	0	0	0	1	0	0	0	0	0	1	0	0	1	0	0	0	0	0	1	0	0	0	0	0	1	0	0	0	0	0	1	0	0	0
144	0	1	1	0	0	0	1	1	0	0	0	0	0	0	1	NA	NA	NA	NA	NA	NA	NA	NA	NA	NA	NA	NA	NA	NA	NA	NA	NA	NA	NA	NA	NA	NA	NA	NA	NA	NA	NA	NA	NA	NA	0	0	0	1
145	1	0	0	NA	NA	NA	NA	NA	NA	0	0	0	0	0	1	0	0	0	1	0	0	0	0	0	1	0	0	0	0	0	1	0	0	1	0	0	0	0	0	1	0	0	0	0	0	1	0	0	0
146	1	0	1	0	0	0	1	1	0	NA	NA	NA	NA	NA	NA	0	0	0	1	0	0	0	0	0	1	0	0	0	0	0	1	0	0	0	0	0	1	0	0	NA	NA	NA	NA	NA	NA	NA	NA	NA	NA
147	0	1	1	0	1	0	0	0	1	1	0	0	0	0	0	1	0	0	0	0	0	1	0	0	0	0	0	1	0	0	0	0	0	1	0	0	0	0	0	1	0	0	0	0	0	1	0	0	0
148	1	0	1	0	0	0	1	1	0	NA	NA	NA	NA	NA	NA	0	0	0	1	0	0	NA	NA	NA	NA	NA	NA	NA	NA	NA	NA	NA	NA	NA	NA	NA	NA	NA	NA	NA	NA	NA	NA	NA	NA	NA	NA	NA	NA
149	0	1	1	0	0	0	1	1	1	0	0	0	1	0	0	0	0	0	0	1	0	0	0	0	0	1	0	NA	NA	NA	NA	NA	NA	NA	NA	NA	NA	NA	NA	NA	NA	NA	NA	NA	NA	NA	NA	NA	NA
150	1	0	1	0	0	0	1	0	1	0	0	0	0	0	1	0	0	0	1	0	0	0	0	0	0	1	0	NA	NA	NA	NA	NA	NA	NA	NA	NA	NA	NA	NA	NA	NA	NA	NA	NA	NA	NA	NA	NA	NA
151	0	1	0	NA	NA	NA	NA	NA	NA	0	0	0	1	0	0	0	0	0	1	0	0	0	0	0	1	0	0	1	0	0	0	0		1	0	0	0	0	0	1	0	0	0	0	0	1	0	0	0
152	0	1	0	NA	NA	NA	NA	NA	NA	0	0	0	0	0	1	0	0	0	0	1	0	0	0	0	0	1	0	0	0	0	1	0	0	0	1	0	0	0	0	0	1	0	0	0	0	0	1	0	0
153	0	1	0	NA	NA	NA	NA	NA	NA	0	0	0	0	0	1	0	0	0	1	0	0	NA	NA	NA	NA	NA	NA	1	0	0	0	0	0	1	0	0	0	0	0	NA	NA	NA	NA	NA	NA	NA	NA	NA	NA
154	1	0	0	NA	NA	NA	NA	NA	NA	0	0	0	0	1	0	1	0	0	0	0	0	0	0	0	0	1	0	0	0	0	1	0	0	1	0	0	0	0	0	NA	NA	NA	NA	NA	NA	1	0	0	0
155	1	0	1	0	0	1	0	1	0	0	0	0	0	1	0	0	0	0	0	1	0	1	0	0	0	0	0	1	0	0	0	0	0	1	0	0	0	0	0	NA	NA	NA	NA	NA	NA	1	0	0	0
156	0	1	1	0	1	0	0	1	0	0	0	0	0	0	1	0	0	0	1	0	0	0	0	0	0	0	1	0	1	0	0	0	0	NA	NA	NA	NA	NA	NA	NA	NA	NA	NA	NA	NA	0	1	0	0
157	1	0	1	0	0	1	0	1	0	0	0	1	0	0	0	0	0	0	0	0	1	1	0	0	0	0	0	1	0	0	0	0	0	NA	NA	NA	NA	NA	NA	1	0	0	0	0	0	1	0	0	0
158	1	0	1	0	0	0	1	1	0	NA	NA	NA	NA	NA	NA	0	0	0	1	0	0	0	0	0	1	0	0	1	0	0	0	0	0	1	0	0	0	0	0	1	0	0	0	0	0	1	0	0	0
159	1	0	0	NA	NA	NA	NA	NA	NA	0	0	0	0	1	0	0	0	0	0	1	0	0	0	0	0	1	0	0	1	0	0	0	0	NA	NA	NA	NA	NA	NA	NA	NA	NA	NA	NA	NA	NA	NA	NA	NA
160	0	1	1	0	1	0	0	1	0	1	0	0	0	0	0	0	0	0	0	1	0	0	0	0	0	1	0	0	1	0	0	0	0	NA	NA	NA	NA	NA	NA	NA	NA	NA	NA	NA	NA	NA	NA	NA	NA
161	0	1	0	NA	NA	NA	NA	NA	NA	0	0	0	0	1	0	0	0	0	1	0	0	0	0	0	0	0	1	0	1	0	0	0	0	0	1	0	0	0	0	0	1	0	0	0	0	0	0	1	0
162	0	1	0	NA	NA	NA	NA	NA	NA	NA	NA	NA	NA	NA	NA	0	0	0	0	0	1	0	0	0	0	0	1	0	1	0	0	0	0	1	0	0	0	0	0	1	0	0	0	0	0	1	0	0	0
163	0	1	0	NA	NA	NA	NA	NA	NA	0	0	0	1	0	0	0	0	0	0	1	0	0	0	0	0	0	1	1	0	0	0	0	0	NA	NA	NA	NA	NA	NA	NA	NA	NA	NA	NA	NA	NA	NA	NA	NA
164	0	1	1	0	0	0	1	1	0	0	0	0	1	0	0	0	0	0	1	0	0	0	0	0	1	0	0	0	0	0	1	0	0	1	0	0	0	0	0	1	0	0	0	0	0	1	0	0	0
165	1	0	0	NA	NA	NA	NA	NA	NA	0	1	0	0	0	0	0	0	0	0	0	1	0	0	0	0	0	1	0	1	0	0	0	0	1	0	0	0	0	0	1	0	0	0	0	0	1	0	0	0
166	0	1	0	NA	NA	NA	NA	NA	NA	0	0	0	0	0	1	0	0	0	1	0	0	0	0	0	1	0	0	0	1	0	0	0	0	1	0	0	0	0	0	1	0	0	0	0	0	0	0	0	1
167	1	0	0	NA	NA	NA	NA	NA	NA	0	0	0	0	1	0	0	0	0	1	0	0	0	0	0	1	0	0	1	0	0	0	0	0	1	0	0	0	0	0	1	0	0	0	0	0	1	0	0	0
168	1	0	1	0	0	0	1	1	0	1	0	0	0	0	0	0	0	0	1	0	0	0	0	0	0	0	1	1	0	0	0	0	0	1	0	0	0	0	0	1	0	0	0	0	0	1	0	0	0
169	1	0	1	0	0	0	1	1	0	NA	NA	NA	NA	NA	NA	0	0	0	0	0	1	0	0	0	0	0	1	NA	NA	NA	NA	NA	NA	NA	NA	NA	NA	NA	NA	NA	NA	NA	NA	NA	NA	NA	NA	NA	NA
170	1	0	0	NA	NA	NA	NA	NA	NA	0	0	0	0	0	1	0	0	0	0	1	0	0	0	0	0	1	0	NA	NA	NA	NA	NA	NA	NA	NA	NA	NA	NA	NA	NA	NA	NA	NA	NA	NA	NA	NA	NA	NA
171	1	0	1	0	0	0	1	1	0	1	0	0	0	0	0	1	0	0	0	0	0	1	0	0	0	0	0	NA	NA	NA	NA	NA	NA	NA	NA	NA	NA	NA	NA	NA	NA	NA	NA	NA	NA	0	0	0	1
172	0	1	1	0	0	0	1	0	1	NA	NA	NA	NA	NA	NA	0	0	0	1	0	0	1	0	0	0	0	0	0	0	0	1	0	0	NA	NA	NA	NA	NA	NA	NA	NA	NA	NA	NA	NA	1	0	0	0
173	1	0	1	0	0	0	1	1	0	NA	NA	NA	NA	NA	NA	NA	NA	NA	NA	NA	NA	NA	NA	NA	NA	NA	NA	NA	NA	NA	NA	NA	NA	NA	NA	NA	NA	NA	NA	NA	NA	NA	NA	NA	NA	NA	NA	NA	NA
174	0	1	1	0	1	0	0	1	0	0	0	0	0	0	1	0	0	0	1	0	0	0	0	0	1	0	0	0	0	0	1	0	0	NA	NA	NA	NA	NA	NA	NA	NA	NA	NA	NA	NA	NA	NA	NA	NA
175	0	1	1	0	0	0	1	1	0	1	0	0	0	0	0	1	0	0	0	0	0	1	0	0	0	0	0	1	0	0	0	0	0	1	0	0	0	0	0	1	0	0	0	0	0	1	0	0	0
176	0	1	1	0	0	0	1	1	0	1	0	0	0	0	0	1	0	0	0	0	0	1	0	0	0	0	0	1	0	0	0	0	0	1	0	0	0	0	0	1	0	0	0	0	0	1	0	0	0
177	1	0	0	NA	NA	NA	NA	NA	NA	NA	NA	NA	NA	NA	NA	NA	NA	NA	NA	NA	NA	NA	NA	NA	NA	NA	NA	NA	NA	NA	NA	NA	NA	NA	NA	NA	NA	NA	NA	NA	NA	NA	NA	NA	NA	NA	NA	NA	NA
178	1	0	0	NA	NA	NA	NA	NA	NA	NA	NA	NA	NA	NA	NA	NA	NA	NA	NA	NA	NA	NA	NA	NA	NA	NA	NA	NA	NA	NA	NA	NA	NA	NA	NA	NA	NA	NA	NA	NA	NA	NA	NA	NA	NA	NA	NA	NA	NA
179	0	1	1	0	0	0	1	1	0	1	0	0	0	0	0	0	0	0	1	0	0	1	0	0	0	0	0	1	0	0	0	0	0	1	0	0	0	0	0	1	0	0	0	0	0	1	0	0	0
180	0	1	1	0	0	0	1	1	0	0	1	0	0	0	0	0	0	0	0	0	1	0	0	0	0	1	0	1	0	0	0	0	0	1	0	0	0	0	0	1	0	0	0	0	0	1	0	0	0
181	1	0	1	0	0	0	1	1	0	0	0	0	0	0	1	0	0	0	0	0	1	1	0	0	0	0	0	1	0	0	0	0	0	1	0	0	0	0	0	1	0	0	0	0	0	1	0	0	0
182	0	1	1	0	0	1	0	1	0	NA	NA	NA	NA	NA	NA	0	0	0	1	0	0	0	0	0	1	0	0	NA	NA	NA	NA	NA	NA	NA	NA	NA	NA	NA	NA	NA	NA	NA	NA	NA	NA	NA	NA	NA	NA
183	1	0	1	0	0	1	0	1	0	0	0	0	0	1	0	0	0	0	0	0	1	0	0	0	0	0	1	0	0	0	1	0	0	1	0	0	0	0	0	0	1	0	0	0	0	0	1	0	0
184	1	0	1	0	0	0	1	0	1	1	0	0	0	0	0	0	0	0	0	0	1	0	0	0	0	0	1	1	0	0	0	0	0	NA	NA	NA	NA	NA	NA	NA	NA	NA	NA	NA	NA	1	0	0	0
185	1	0	1	1	0	0	0	1	0	0	0	0	1	0	0	0	0	0	1	0	0	0	0	0	1	0	0	1	0	0	0	0	0	1	0	0	0	0	0	NA	NA	NA	NA	NA	NA	1	0	0	0
186	0	1	1	0	0	0	1	0	1	1	0	0	0	0	0	0	0	0	1	0	0	0	0	0	0	1	0	NA	NA	NA	NA	NA	NA	1	0	0	0	0	0	1	0	0	0	0	0	0	1	0	0
187	1	0	0	NA	NA	NA	NA	NA	NA	0	0	0	0	1	0	0	0	0	0	1	0	0	0	0	0	1	0	0	0	0	1	0	0	1	0	0	0	0	0	1	0	0	0	0	0	0	0	0	1
188	0	1	1	0	0	0	1	1	1	1	0	0	0	0	0	0	0	0	0	0	1	0	0	0	0	1	0	1	0	0	0	0	0	NA	NA	NA	NA	NA	NA	NA	NA	NA	NA	NA	NA	NA	NA	NA	NA
189	1	0	0	NA	NA	NA	NA	NA	NA	NA	NA	NA	NA	NA	NA	0	0	0	0	0	1	NA	NA	NA	NA	NA	NA	NA	NA	NA	NA	NA	NA	NA	NA	NA	NA	NA	NA	NA	NA	NA	NA	NA	NA	NA	NA	NA	NA
190	0	1	0	NA	NA	NA	NA	NA	NA	0	1	0	0	0	0	0	1	0	0	0	0	1	0	0	0	0	0	0	1	0	0	0	0	1	0	0	0	0	0	1	0	0	0	0	0	1	0	0	0
191	1	0	1	0	0	0	1	1	0	NA	NA	NA	NA	NA	NA	0	0	0	0	1	0	0	0	0	0	1	0	NA	NA	NA	NA	NA	NA	NA	NA	NA	NA	NA	NA	NA	NA	NA	NA	NA	NA	NA	NA	NA	NA
192	1	0	1	0	0	1	0	1	0	NA	NA	NA	NA	NA	NA	0	0	0	1	0	0	NA	NA	NA	NA	NA	NA	1	0	0	0	0	0	1	0	0	0	0	0	1	0	0	0	0	0	1	0	0	0
193	1	0	0	NA	NA	NA	NA	NA	NA	1	0	0	0	0	0	1	0	0	0	0	0	1	0	0	0	0	0	1	0	0	0	0	0	1	0	0	0	0	0	1	0	0	0	0	0	1	0	0	0
194	1	0	1	0	0	0	1	0	1	NA	NA	NA	NA	NA	NA	0	0	0	0	1	0	0	0	0	0	1	0	NA	NA	NA	NA	NA	NA	NA	NA	NA	NA	NA	NA	NA	NA	NA	NA	NA	NA	NA	NA	NA	NA
195	1	0	0	NA	NA	NA	NA	NA	NA	1	0	0	0	0	0	0	0	0	0	0	1	0	0	0	0	0	1	NA	NA	NA	NA	NA	NA	NA	NA	NA	NA	NA	NA	NA	NA	NA	NA	NA	NA	NA	NA	NA	NA
196	1	0	0	NA	NA	NA	NA	NA	NA	1	0	0	0	0	0	1	0	0	0	0	0	0	0	0	0	1	0	1	0	0	0	0	0	NA	NA	NA	NA	NA	NA	1	0	0	0	0	0	1	0	0	0
197	1	0	1	0	0	0	1	1	0	1	0	0	0	0	0	NA	NA	NA	NA	NA	NA	0	0	0	0	1	0	1	0	0	0	0	0	1	0	0	0	0	0	1	0	0	0	0	0	1	0	0	0
198	0	1	0	NA	NA	NA	NA	NA	NA	0	0	0	0	0	1	0	0	0	1	0	0	0	0	0	0	1	0	NA	NA	NA	NA	NA	NA	NA	NA	NA	NA	NA	NA	NA	NA	NA	NA	NA	NA	NA	NA	NA	NA
199	0	1	0	NA	NA	NA	NA	NA	NA	1	0	0	0	0	0	0	0	0	0	1	0	0	0	0	0	0	1	0	0	0	0	0	1	1	0	0	0	0	0	1	0	0	0	0	0	1	0	0	0
200	1	0	1	0	0	0	1	1	1	NA	NA	NA	NA	NA	NA	NA	NA	NA	NA	NA	NA	NA	NA	NA	NA	NA	NA	NA	NA	NA	NA	NA	NA	NA	NA	NA	NA	NA	NA	NA	NA	NA	NA	NA	NA	NA	NA	NA	NA
201	0	1	1	0	0	1	0	1	0	0	0	0	0	0	1	0	0	0	1	0	0	0	0	0	0	1	0	0	1	0	0	0	0	0	1	0	0	0	0	0	1	0	0	0	0	0	1	0	0
202	0	1	1	0	0	0	1	1	0	NA	NA	NA	NA	NA	NA	NA	NA	NA	NA	NA	NA	NA	NA	NA	NA	NA	NA	0	1	0	0	0	0	NA	NA	NA	NA	NA	NA	1	0	0	0	0	0	NA	NA	NA	NA
203	0	1	0	NA	NA	NA	NA	NA	NA	0	0	0	0	0	1	0	0	0	1	0	0	0	0	0	0	1	0	1	0	0	0	0	0	1	0	0	0	0	0	1	0	0	0	0	0	1	0	0	0
204	0	1	0	NA	NA	NA	NA	NA	NA	0	0	0	0	0	1	NA	NA	NA	NA	NA	NA	0	0	0	0	0	1	0	0	0	1	0	0	1	0	0	0	0	0	1	0	0	0	0	0	1	0	0	0
205	0	1	1	0	0	0	1	1	0	0	0	0	0	1	0	0	0	0	1	0	0	0	0	0	1	0	0	0	0	0	0	1	0	0	0	0	1	0	0	NA	NA	NA	NA	NA	NA	NA	NA	NA	NA
206	1	0	0	NA	NA	NA	NA	NA	NA	0	0	0	0	1	0	0	0	0	0	1	0	0	0	0	0	1	0	0	0	0	1	0	0	1	0	0	0	0	0	1	0	0	0	0	0	1	0	0	0
207	0	1	0	NA	NA	NA	NA	NA	NA	0	0	0	0	0	1	0	0	0	0	1	0	0	0	0	0	1	0	0	0	0	0	0	1	NA	NA	NA	NA	NA	NA	NA	NA	NA	NA	NA	NA	NA	NA	NA	NA
208	0	1	1	0	0	1	0	1	0	0	0	0	0	1	0	0	0	0	1	0	0	0	0	0	0	1	0	1	0	0	0	0	0	1	0	0	0	0	0	1	0	0	0	0	0	0	0	0	0
209	1	0	1	0	0	0	1	1	0	1	0	0	0	0	0	1	0	0	0	0	0	1	0	0	0	0	0	1	0	0	0	0	0	1	0	0	0	0	0	1	0	0	0	0	0	1	0	0	0
210	1	0	0	NA	NA	NA	NA	NA	NA	0	0	0	0	1	0	0	0	0	1	0	0	0	0	0	0	1	0	0	1	0	0	0	0	1	0	0	0	0	0	1	0	0	0	0	0	0	0	1	0
211	0	1	1	0	0	0	1	1	0	1	0	0	0	0	0	0	0	0	0	0	1	1	0	0	0	0	0	1	0	0	0	0	0	1	0	0	0	0	0	1	0	0	0	0	0	1	0	0	0
212	1	0	0	NA	NA	NA	NA	NA	NA	0	0	0	0	0	1	0	0	0	0	0	1	1	0	0	0	0	0	0	1	0	0	0	0	0	1	0	0	0	0	0	1	0	0	0	0	0	1	0	0
213	1	0	0	NA	NA	NA	NA	NA	NA	0	0	0	1	0	0	0	0	0	1	0	0	0	0	0	1	0	0	0	1	0	0	0	0	1	0	0	0	0	0	1	0	0	0	0	0	1	0	0	0
214	1	0	1	0	0	0	1	1	0	1	0	0	0	0	0	1	0	0	0	0	0	0	0	0	0	0	1	NA	NA	NA	NA	NA	NA	NA	NA	NA	NA	NA	NA	NA	NA	NA	NA	NA	NA	NA	NA	NA	NA
215	0	1	1	0	0	1	0	1	0	1	0	0	0	0	0	0	0	0	0	0	1	1	0	0	0	0	0	1	0	0	0	0	0	1	0	0	0	0	0	1	0	0	0	0	0	1	0	0	0
216	1	0	1	0	0	0	1	1	0	0	0	0	0	1	0	0	0	0	0	1	0	0	0	0	0	1	0	NA	NA	NA	NA	NA	NA	NA	NA	NA	NA	NA	NA	NA	NA	NA	NA	NA	NA	NA	NA	NA	NA
217	0	1	1	0	0	0	1	1	0	0	0	0	0	0	1	0	0	0	1	0	0	NA	NA	NA	NA	NA	NA	1	0	0	0	0	0	NA	NA	NA	NA	NA	NA	NA	NA	NA	NA	NA	NA	NA	NA	NA	NA
218	1	0	1	0	0	1	0	1	0	0	0	0	0	1	0	0	0	0	0	1	0	0	0	0	0	1	0	1	0	0	0	0	0	NA	NA	NA	NA	NA	NA	NA	NA	NA	NA	NA	NA	1	0	0	0
219	1	0	0	NA	NA	NA	NA	NA	NA	0	0	0	0	0	1	0	1	0	0	0	0	0	0	0	0	0	1	0	1	0	0	0	0	1	0	0	0	0	0	1	0	0	0	0	0	1	0	0	0
220	1	0	0	NA	NA	NA	NA	NA	NA	0	0	0	0	0	1	0	0	0	1	0	0	0	0	0	0	0	1	1	0	0	0	0	0	NA	NA	NA	NA	NA	NA	1	0	0	0	0	0	1	0	0	0
221	0	1	0	NA	NA	NA	NA	NA	NA	0	0	0	1	0	0	0	0	0	0	1	0	0	0	0	1	0	0	NA	NA	NA	NA	NA	NA	NA	NA	NA	NA	NA	NA	NA	NA	NA	NA	NA	NA	NA	NA	NA	NA
222	0	1	1	0	0	0	1	1	0	0	0	0	1	0	0	0	0	0	1	0	0	0	0	0	1	0	0	0	0	0	1	0	0	NA	NA	NA	NA	NA	NA	NA	NA	NA	NA	NA	NA	NA	NA	NA	NA
223	1	0	0	NA	NA	NA	NA	NA	NA	1	0	0	0	0	0	0	0	0	0	1	0	0	0	0	0	1	0	1	0	0	0	0	0	1	0	0	0	0	0	1	0	0	0	0	0	1	0	0	0
224	1	0	0	NA	NA	NA	NA	NA	NA	0	0	0	1	0	0	0	0	0	1	0	0	0	0	0	1	0	0	0	0	0	1	0	0	0	0	0	1	0	0	0	0	0	1	0	0	0	0	0	1
225	1	0	1	0	0	1	0	1	0	0	1	0	0	0	0	0	0	0	0	1	0	0	0	0	0	1	0	NA	NA	NA	NA	NA	NA	NA	NA	NA	NA	NA	NA	1	0	0	0	0	0	1	0	0	0
226	1	0	0	NA	NA	NA	NA	NA	NA	0	0	0	0	1	0	0	0	0	0	1	0	0	0	0	0	1	0	0	1	0	0	0	0	NA	NA	NA	NA	NA	NA	NA	NA	NA	NA	NA	NA	NA	NA	NA	NA
227	1	0	0	NA	NA	NA	NA	NA	NA	0	1	0	0	0	0	0	0	0	0	0	1	0	0	0	0	0	1	0	1	0	0	0	0	0	1	0	0	0	0	0	1	0	0	0	0	0	1	0	0
228	1	0	0	NA	NA	NA	NA	NA	NA	0	0	0	1	0	0	0	0	0	1	0	0	0	0	0	1	0	0	0	0	0	1	0	0	0	0	0	1	0	0	0	0	0	1	0	0	0	0	0	1
229	1	0	1	0	0	0	1	1	0	0	0	0	0	0	1	0	0	0	0	1	0	0	0	0	1	0	0	0	0	0	0	1	0	NA	NA	NA	NA	NA	NA	0	0	0	0	1	0	0	0	0	1
230	0	1	0	NA	NA	NA	NA	NA	NA	0	0	0	0	1	0	0	0	0	0	1	0	1	0	0	0	0	0	1	0	0	0	0	0	NA	NA	NA	NA	NA	NA	NA	NA	NA	NA	NA	NA	1	0	0	0
231	0	1	1	0	0	0	1	0	1	NA	NA	NA	NA	NA	NA	0	0	0	0	1	0	0	0	0	0	1	0	0	0	0	1	0	0	0	1	0	0	0	0	NA	NA	NA	NA	NA	NA	0	1	0	0
232	1	0	0	NA	NA	NA	NA	NA	NA	0	0	1	0	0	0	0	0	1	0	0	0	0	0	1	0	0	0	0	1	0	0	0	0	1	0	0	0	0	0	NA	NA	NA	NA	NA	NA	NA	NA	NA	NA
233	0	1	1	0	0	1	0	1	0	1	0	0	0	0	0	0	0	0	1	0	0	0	0	0	0	1	0	0	1	0	0	0	0	1	0	0	0	0	0	1	0	0	0	0	0	1	0	0	0
234	1	0	1	0	0	0	1	1	0	0	0	0	0	0	1	1	0	0	0	0	0	0	0	0	1	0	0	1	0	0	0	0	0	1	0	0	0	0	0	1	0	0	0	0	0	1	0	0	0
235	1	0	0	NA	NA	NA	NA	NA	NA	0	0	0	0	1	0	0	0	0	0	1	0	0	0	0	0	1	0	0	0	0	0	1	0	0	0	0	1	0	0	0	0	0	0	1	0	0	0	0	0
236	1	0	0	NA	NA	NA	NA	NA	NA	0	0	0	0	0	1	0	0	0	0	1	0	0	0	0	0	0	1	NA	NA	NA	NA	NA	NA	NA	NA	NA	NA	NA	NA	NA	NA	NA	NA	NA	NA	0	1	0	0
237	1	0	1	0	0	0	1	1	0	1	0	0	0	0	0	1	0	0	0	0	0	1	0	0	0	0	0	1	0	0	0	0	0	1	0	0	0	0	0	1	0	0	0	0	0	1	0	0	0
238	1	0	1	0	0	1	0	1	0	1	0	0	0	0	0	0	0	0	0	1	0	0	0	0	0	1	0	1	0	0	0	0	0	NA	NA	NA	NA	NA	NA	NA	NA	NA	NA	NA	NA	NA	NA	NA	NA
239	0	1	0	NA	NA	NA	NA	NA	NA	0	0	0	0	1	0	0	0	0	0	1	0	0	0	0	0	0	1	1	0	0	0	0	0	NA	NA	NA	NA	NA	NA	NA	NA	NA	NA	NA	NA	NA	NA	NA	NA
240	1	0	0	NA	NA	NA	NA	NA	NA	1	0	0	0	0	0	0	0	0	0	0	1	0	0	0	0	0	1	1	0	0	0	0	0	1	0	0	0	0	0	1	0	0	0	0	0	1	0	0	0
241	0	1	1	0	1	0	0	1	0	1	0	0	0	0	0	0	0	0	1	0	0	0	0	0	1	0	0	1	0	0	0	0	0	1	0	0	0	0	0	1	0	0	0	0	0	1	0	0	0
242	1	0	0	NA	NA	NA	NA	NA	NA	0	0	0	0	0	1	0	0	0	0	1	0	0	0	0	0	1	0	1	0	0	0	0	0	1	0	0	0	0	0	1	0	0	0	0	0	1	0	0	0
243	1	0	1	0	0	0	1	1	0	0	0	0	0	0	1	0	0	0	0	0	1	0	0	0	0	0	1	1	0	0	0	0	0	0	0	0	1	0	0	0	0	0	1	0	0	0	0	0	1
244	1	0	1	0	0	0	1	1	1	0	0	0	0	1	0	0	0	0	0	1	0	0	0	0	0	1	0	1	0	0	0	0	0	1	0	0	0	0	0	1	0	0	0	0	0	1	0	0	0
245	1	0	1	0	0	1	0	1	0	0	0	0	0	0	1	0	0	0	1	0	0	0	0	0	1	0	0	NA	NA	NA	NA	NA	NA	NA	NA	NA	NA	NA	NA	NA	NA	NA	NA	NA	NA	NA	NA	NA	NA
246	1	0	1	0	0	0	1	1	1	0	0	0	1	0	0	0	0	0	1	0	0	1	0	0	0	0	0	NA	NA	NA	NA	NA	NA	NA	NA	NA	NA	NA	NA	NA	NA	NA	NA	NA	NA	NA	NA	NA	NA
247	1	0	0	NA	NA	NA	NA	NA	NA	0	0	0	0	1	0	0	0	0	1	0	0	0	0	0	1	0	0	0	0	0	1	0	0	0	0	0	1	0	0	1	0	0	0	0	0	1	0	0	0
248	1	0	0	NA	NA	NA	NA	NA	NA	0	0	0	1	0	0	0	0	0	1	0	0	0	0	0	1	0	0	1	0	0	0	0	0	NA	NA	NA	NA	NA	NA	1	0	0	0	0	0	1	0	0	0
249	1	0	1	0	0	0	1	1	0	0	0	0	0	1	0	0	0	0	1	0	0	1	0	0	0	0	0	1	0	0	0	0	0	0	1	0	0	0	0	1	0	0	0	0	0	0	1	0	0
250	0	1	1	0	0	0	1	0	1	0	0	0	0	0	1	0	0	0	0	0	1	0	0	0	0	1	0	NA	NA	NA	NA	NA	NA	NA	NA	NA	NA	NA	NA	NA	NA	NA	NA	NA	NA	NA	NA	NA	NA
251	0	1	0	NA	NA	NA	NA	NA	NA	NA	NA	NA	NA	NA	NA	0	0	0	1	0	0	0	0	0	1	0	0	1	0	0	0	0	0	NA	NA	NA	NA	NA	NA	1	0	0	0	0	0	1	0	0	0
252	1	0	1	0	0	0	1	1	0	0	1	0	0	0	0	0	0	0	0	0	1	0	0	0	0	1	0	0	0	1	0	0	0	NA	NA	NA	NA	NA	NA	NA	NA	NA	NA	NA	NA	NA	NA	NA	NA
253	0	1	0	NA	NA	NA	NA	NA	NA	NA	NA	NA	NA	NA	NA	0	0	0	1	0	0	0	0	0	1	0	0	NA	NA	NA	NA	NA	NA	NA	NA	NA	NA	NA	NA	NA	NA	NA	NA	NA	NA	0	0	0	1
254	1	0	1	0	0	0	1	1	0	0	0	0	0	0	1	0	0	0	1	0	0	0	0	0	1	0	0	NA	NA	NA	NA	NA	NA	NA	NA	NA	NA	NA	NA	NA	NA	NA	NA	NA	NA	NA	NA	NA	NA
255	0	1	0	NA	NA	NA	NA	NA	NA	0	0	0	0	0	1	1	0	0	0	0	0	0	0	0	0	0	1	1	0	0	0	0	0	1	0	0	0	0	0	1	0	0	0	0	0	1	0	0	0
256	1	0	1	0	0	0	1	0	1	0	0	0	0	1	0	0	1	0	0	0	0	0	0	0	0	1	0	NA	NA	NA	NA	NA	NA	NA	NA	NA	NA	NA	NA	NA	NA	NA	NA	NA	NA	NA	NA	NA	NA
257	1	0	1	0	0	0	1	1	0	1	0	0	0	0	0	1	0	0	0	0	0	1	0	0	0	0	0	1	0	0	0	0	0	NA	NA	NA	NA	NA	NA	NA	NA	NA	NA	NA	NA	NA	NA	NA	NA
258	0	1	1	0	1	0	0	0	1	NA	NA	NA	NA	NA	NA	0	0	0	0	1	0	0	0	1	0	0	0	0	0	0	1	0	0	0	0	0	1	0	0	0	0	0	1	0	0	0	0	0	1
259	1	0	0	NA	NA	NA	NA	NA	NA	0	0	0	0	0	1	1	0	0	0	0	0	0	0	0	0	0	1	1	0	0	0	0	0	NA	NA	NA	NA	NA	NA	NA	NA	NA	NA	NA	NA	NA	NA	NA	NA
260	1	0	1	0	0	1	0	1	0	0	0	0	0	1	0	0	0	0	0	1	0	0	0	0	0	1	0	1	0	0	0	0	0	NA	NA	NA	NA	NA	NA	NA	NA	NA	NA	NA	NA	NA	NA	NA	NA
261	1	0	0	NA	NA	NA	NA	NA	NA	NA	NA	NA	NA	NA	NA	NA	NA	NA	NA	NA	NA	NA	NA	NA	NA	NA	NA	NA	NA	NA	NA	NA	NA	NA	NA	NA	NA	NA	NA	NA	NA	NA	NA	NA	NA	0	0	0	1
262	1	0	1	0	1	0	0	1	0	0	0	0	0	1	0	NA	NA	NA	NA	NA	NA	0	0	0	0	1	0	0	1	0	0	0	0	0	1	0	0	0	0	0	1	0	0	0	0	0	1	0	0
263	1	0	1	0	1	0	0	1	0	0	0	0	0	0	1	0	0	0	1	0	0	0	0	0	0	0	1	1	0	0	0	0	0	1	0	0	0	0	0	1	0	0	0	0	0	NA	NA	NA	NA
264	0	1	1	0	0	0	1	1	0	0	0	0	0	0	1	0	0	0	0	0	1	0	0	0	0	0	1	NA	NA	NA	NA	NA	NA	NA	NA	NA	NA	NA	NA	NA	NA	NA	NA	NA	NA	NA	NA	NA	NA
265	0	1	1	0	0	0	1	1	0	0	0	0	0	0	1	0	0	0	1	0	0	0	0	0	0	0	1	NA	NA	NA	NA	NA	NA	NA	NA	NA	NA	NA	NA	NA	NA	NA	NA	NA	NA	NA	NA	NA	NA
266	1	0	0	NA	NA	NA	NA	NA	NA	0	0	0	0	0	1	0	0	0	0	1	0	0	0	0	0	1	0	1	0	0	0	0	0	NA	NA	NA	NA	NA	NA	NA	NA	NA	NA	NA	NA	NA	NA	NA	NA
267	1	0	1	0	0	0	1	1	0	0	1	0	0	0	0	0	0	0	0	0	1	1	0	0	0	0	0	0	0	0	1	0	0	NA	NA	NA	NA	NA	NA	0	1	0	0	0	0	0	1	0	0
268	0	1	1	0	0	0	1	1	0	0	0	0	1	0	0	0	0	0	1	0	0	0	0	0	1	0	0	NA	NA	NA	NA	NA	NA	NA	NA	NA	NA	NA	NA	NA	NA	NA	NA	NA	NA	NA	NA	NA	NA
269	1	0	1	0	0	0	1	1	0	0	0	0	0	0	1	0	0	0	1	0	0	NA	NA	NA	NA	NA	NA	1	0	0	0	0	0	NA	NA	NA	NA	NA	NA	NA	NA	NA	NA	NA	NA	NA	NA	NA	NA
270	1	0	0	NA	NA	NA	NA	NA	NA	0	0	0	0	1	0	0	0	0	0	1	0	0	0	0	0	1	0	0	0	0	1	0	0	0	0	0	1	0	0	0	0	0	1	0	0	0	0	0	1
271	1	0	1	0	0	0	1	1	1	0	0	1	0	0	0	0	1	0	0	0	0	1	0	0	0	0	0	NA	NA	NA	NA	NA	NA	NA	NA	NA	NA	NA	NA	NA	NA	NA	NA	NA	NA	0	1	0	0
272	1	0	1	0	0	0	1	1	1	0	0	0	0	0	1	0	0	0	1	0	0	0	0	0	0	1	0	0	0	0	1	0	0	1	0	0	0	0	0	1	0	0	0	0	0	0	0	0	1
273	0	1	1	0	0	0	1	1	0	0	0	0	1	0	0	0	0	0	0	0	1	1	0	0	0	0	0	1	0	0	0	0	0	NA	NA	NA	NA	NA	NA	NA	NA	NA	NA	NA	NA	NA	NA	NA	NA
274	0	1	0	NA	NA	NA	NA	NA	NA	1	0	0	0	0	0	0	0	0	0	0	1	NA	NA	NA	NA	NA	NA	NA	NA	NA	NA	NA	NA	NA	NA	NA	NA	NA	NA	NA	NA	NA	NA	NA	NA	1	0	0	0
275	1	0	1	0	0	1	0	1	0	0	0	0	0	0	1	0	0	0	1	0	0	0	0	0	0	1	0	1	0	0	0	0	0	NA	NA	NA	NA	NA	NA	NA	NA	NA	NA	NA	NA	0	1	0	0
276	1	0	1	0	0	0	1	1	0	0	0	0	0	0	1	0	0	0	1	0	0	0	0	0	0	1	0	0	0	0	1	0	0	NA	NA	NA	NA	NA	NA	1	0	0	0	0	0	NA	NA	NA	NA
277	1	0	0	NA	NA	NA	NA	NA	NA	0	0	0	1	0	0	0	0	0	1	0	0	NA	NA	NA	NA	NA	NA	0	1	0	0	0	0	NA	NA	NA	NA	NA	NA	NA	NA	NA	NA	NA	NA	NA	NA	NA	NA
278	1	0	1	0	0	0	1	1	0	0	0	0	1	0	0	0	0	0	1	0	0	NA	NA	NA	NA	NA	NA	1	0	0	0	0	0	NA	NA	NA	NA	NA	NA	NA	NA	NA	NA	NA	NA	NA	NA	NA	NA
279
280
281
282
283
284
285
286
287
288
289
290
291
292
293
294
295
296
297
298
299
300
301
302
303
304
305
306
307
308
309
310
311
312
313
314
315
316
317
318
[truncated: 68 more columns]

## Sheet: Feuil5
N°	Sexe		Emploi DCI	Proportion DCI				Circonstance primo-prescription		Difference d'efficacité biologique constatée						Moyens a proposer pour meilleure integration des génériques dans stratégie thérapeutique
																Publication etudes			Excl. Subst. classes risque			Etudes compl.			Etendre ROSP			sensibiliser davantage			Prescription DCI			Uniformiser galénique
	M	F		<5%	5-15%	15-25%	>25%	Initiation	Renouvellement	Excipients	Variation de concentration PA	Conditions de fabrication	Variations individuelles	Interrractions médicamenteuses	Autre	OUI	NON	NSP	OUI	NON	NSP	OUI	NON	NSP	OUI	NON	NSP	OUI	NON	NSP	OUI	NON	NSP	OUI	NON	NSP
1	0	1	0	NA	NA	NA	NA	NA	NA	0	1	0	0	0	0	1	0	0	0	1	0	0	1	0	0	1	0	1	0	0	1	0	0	1	0	0
2	0	1	0	NA	NA	NA	NA	NA	NA	0	1	0	0	0	0	1	0	0	1	0	0	1	0	0	0	1	0	0	1	0	0	1	0	1	0	0
3	1	0	1	0	1	0	0	1	0	1	0	0	0	0	0	0	1	0	1	0	0	1	0	0	0	0	1	0	0	1	1	0	0	0	0	1
4	1	0	1	0	0	1	0	1	0	1	0	0	0	0	0	1	0	0	0	1	0	1	0	0	1	0	0	1	0	0	1	0	0	1	0	0
5	0	1	1	0	0	0	1	1	0	1	0	0	0	0	0	1	0	0	1	0	0	1	0	0	0	1	0	1	0	0	1	0	0	1	0	0
6	0	1	0	NA	NA	NA	NA	NA	NA	0	1	0	0	0	0	1	0	0	1	0	0	1	0	0	0	1	0	0	1	0	0	1	0	1	0	0
7	1	0	0	NA	NA	NA	NA	NA	NA	1	0	0	0	0	0	0	1	0	1	0	0	0	1	0	0	1	0	0	1	0	1	0	0	1	0	0
8	1	0	1	0	0	0	1	0	1	0	0	1	0	0	0	1	0	0	1	0	0	1	0	0	0	1	0	1	0	0	1	0	0	1	0	0
9	1	0	1	0	0	0	1	0	1	1	0	0	0	0	0	1	0	0	1	0	0	0	1	0	0	1	0	1	0	0	1	0	0	1	0	0
10	0	1	0	NA	NA	NA	NA	NA	NA	0	1	0	0	0	0	0	0	1	0	0	1	1	0	0	0	0	1	0	0	1	0	0	1	0	0	1
11	1	0	1	1	0	0	0	0	1	0	1	0	0	0	0	1	0	0	1	0	0	1	0	0	0	1	0	1	0	0	1	0	0	1	0	0
12	1	0	1	0	0	0	1	1	0	0	0	1	0	0	0	1	0	0	0	1	0	1	0	0	1	0	0	1	0	0	1	0	0	1	0	0
13	1	0	0	NA	NA	NA	NA	NA	NA	0	0	1	0	0	0	1	0	0	1	0	0	1	0	0	1	0	0	1	0	0	1	0	0	1	0	0
14	0	1	1	0	1	0	0	0	1	0	1	0	0	0	0	0	1	0	0	1	0	1	0	0	0	1	0	0	1	0	0	1	0	1	0	0
15	1	0	1	0	0	0	1	1	0	1	0	0	0	0	0	1	0	0	1	0	0	1	0	0	1	0	0	1	0	0	0	0	1	0	0	1
16	1	0	1	0	0	0	1	1	0	1	0	0	0	0	0	1	0	0	1	0	0	1	0	0	0	1	0	0	1	0	1	0	0	1	0	0
17	1	0	0	NA	NA	NA	NA	NA	NA	0	1	0	0	0	0	1	0	0	0	1	0	1	0	0	0	1	0	1	0	0	0	1	0	1	0	0
18	1	0	0	NA	NA	NA	NA	NA	NA	0	1	0	0	0	0	0	0	1	0	0	1	0	0	1	0	0	1	0	0	1	0	0	1	1	0	0
19	1	0	0	NA	NA	NA	NA	NA	NA	0	1	0	0	0	0	0	1	0	1	0	0	1	0	0	0	1	0	0	1	0	0	1	0	1	0	0
20	1	0	1	0	0	0	1	1	0	0	0	0	1	0	0	0	1	0	0	1	0	0	1	0	0	1	0	0	1	0	1	0	0	0	1	0
21	1	0	0	NA	NA	NA	NA	NA	NA	1	0	0	0	0	0	0	1	0	0	1	0	0	1	0	0	1	0	1	0	0	1	0	0	1	0	0
22	0	1	1	0	0	0	1	1	0	0	1	0	0	0	0	1	0	0	1	0	0	1	0	0	0	1	0	0	1	0	1	0	0	1	0	0
23	1	0	1	0	0	1	0	1	0	0	1	0	0	0	0	1	0	0	1	0	0	1	0	0	0	1	0	1	0	0	0	1	0	1	0	0
24	0	1	1	0	0	0	1	1	0	0	1	0	0	0	0	1	0	0	1	0	0	1	0	0	0	1	0	0	1	0	1	0	0	1	0	0
25	1	0	1	0	0	0	1	0	1	0	1	0	0	0	0	1	0	0	1	0	0	0	1	0	0	1	0	1	0	0	1	0	0	1	0	0
26	1	0	1	0	0	0	1	0	1	0	0	1	0	0	0	0	0	1	0	0	1	0	0	1	0	0	1	1	0	0	0	0	1	0	0	1
27	1	0	1	0	0	0	1	1	0	0	1	0	0	0	0	1	0	0	1	0	0	1	0	0	0	1	0	1	0	0	1	0	0	1	0	0
28	1	0	1	0	0	0	1	1	0	0	0	1	0	0	0	1	0	0	0	1	0	1	0	0	0	1	0	0	1	0	0	1	0	1	0	0
29	1	0	1	0	1	0	0	0	1	0	1	0	0	0	0	1	0	0	1	0	0	1	0	0	0	1	0	1	0	0	1	0	0	1	0	0
30	1	0	1	0	1	0	0	1	0	0	0	0	1	0	0	1	0	0	0	0	1	0	0	1	0	0	1	1	0	0	1	0	0	1	0	0
31	0	1	1	0	0	1	0	1	0	1	0	0	0	0	0	1	0	0	1	0	0	1	0	0	1	0	0	1	0	0	1	0	0	1	0	0
32	1	0	1	0	0	0	1	1	0	1	0	0	0	0	0	1	0	0	1	0	0	1	0	0	1	0	0	1	0	0	1	0	0	1	0	0
33	1	0	0	NA	NA	NA	NA	NA	NA	0	0	1	0	0	0	1	0	0	1	0	0	1	0	0	0	1	0	1	0	0	1	0	0	1	0	0
34	1	0	0	NA	NA	NA	NA	NA	NA	0	0	0	1	0	0	0	1	0	0	1	0	0	1	0	0	1	0	0	1	0	0	1	0	0	1	0
35	0	1	0	NA	NA	NA	NA	NA	NA	0	0	1	0	0	0	1	0	0	1	0	0	1	0	0	0	1	0	0	1	0	1	0	0	1	0	0
36	1	0	1	0	0	0	1	1	0	0	0	1	0	0	0	0	1	0	0	1	0	0	1	0	0	1	0	0	1	0	1	0	0	0	1	0
37	0	1	1	0	0	0	1	1	0	0	0	1	0	0	0	1	0	0	0	1	0	1	0	0	0	1	0	1	0	0	0	1	0	1	0	0
38	1	0	1	0	0	0	1	1	0	0	1	0	0	0	0	1	0	0	1	0	0	1	0	0	0	1	0	1	0	0	1	0	0	1	0	0
39	1	0	1	0	0	0	1	0	1	0	0	1	0	0	0	1	0	0	0	1	0	1	0	0	0	1	0	0	1	0	1	0	0	1	0	0
40	0	1	1	0	0	1	0	1	0	0	1	0	0	0	0	1	0	0	1	0	0	1	0	0	0	1	0	1	0	0	1	0	0	1	0	0
41	0	1	1	0	0	0	1	1	0	0	1	0	0	0	0	0	1	0	1	0	0	1	0	0	0	1	0	0	1	0	1	0	0	1	0	0
42	1	0	1	1	0	0	0	0	1	0	0	1	0	0	0	0	1	0	0	0	1	0	1	0	0	1	0	0	0	1	0	1	0	1	0	0
43	0	1	1	0	1	0	0	1	0	1	0	0	0	0	0	1	0	0	1	0	0	1	0	0	0	1	0	1	0	0	0	1	0	1	0	0
44	1	0	0	NA	NA	NA	NA	NA	NA	1	0	0	0	0	0	1	0	0	1	0	0	1	0	0	0	1	0	0	1	0	1	0	0	1	0	0
45	1	0	1	0	0	0	1	1	0	1	0	0	0	0	0	0	1	0	1	0	0	1	0	0	0	1	0	1	0	0	1	0	0	0	1	0
46	1	0	1	0	0	0	1	1	0	1	0	0	0	0	0	0	1	0	0	1	0	1	0	0	0	1	0	1	0	0	1	0	0	1	0	0
47	0	1	1	0	0	0	1	1	0	0	0	0	1	0	0	0	1	0	1	0	0	0	1	0	0	1	0	1	0	0	1	0	0	1	0	0
48	0	1	1	0	1	0	0	1	0	0	1	0	0	0	0	1	0	0	1	0	0	0	1	0	0	1	0	0	1	0	0	1	0	1	0	0
49	0	1	1	0	0	1	0	1	0	1	0	0	0	0	0	1	0	0	0	1	0	0	1	0	0	1	0	1	0	0	1	0	0	1	0	0
50	1	0	0	NA	NA	NA	NA	NA	NA	0	0	1	0	0	0	0	1	0	0	1	0	0	1	0	0	1	0	0	1	0	0	1	0	1	0	0
51	0	1	0	NA	NA	NA	NA	NA	NA	0	1	0	0	0	0	1	0	0	1	0	0	1	0	0	1	0	0	1	0	0	1	0	0	1	0	0
52	1	0	1	0	0	0	1	0	1	0	0	1	0	0	0	1	0	0	0	0	1	1	0	0	0	1	0	0	1	0	1	0	0	1	0	0
53	1	0	0	NA	NA	NA	NA	NA	NA	0	0	1	0	0	0	0	1	0	0	1	0	0	1	0	0	1	0	0	1	0	0	1	0	0	1	0
54	0	1	1	0	0	0	1	1	0	0	1	0	0	0	0	1	0	0	0	1	0	0	1	0	0	1	0	1	0	0	1	0	0	1	0	0
55	1	0	0	NA	NA	NA	NA	NA	NA	0	1	0	0	0	0	1	0	0	1	0	0	1	0	0	0	1	0	0	1	0	0	1	0	1	0	0
56	1	0	1	0	0	1	0	1	0	0	1	0	0	0	0	1	0	0	1	0	0	1	0	0	0	1	0	0	1	0	1	0	0	1	0	0
57	0	1	1	0	0	1	0	1	0	0	1	0	0	0	0	1	0	0	1	0	0	1	0	0	0	1	0	1	0	0	1	0	0	1	0	0
58	0	1	1	0	0	1	0	1	0	0	1	0	0	0	0	1	0	0	1	0	0	1	0	0	0	1	0	1	0	0	1	0	0	1	0	0
59	1	0	1	0	0	0	1	1	0	0	0	0	1	0	0	0	1	0	0	1	0	0	1	0	0	0	1	0	0	1	1	0	0	1	0	0
60	1	0	1	0	0	0	1	0	1	1	0	0	0	0	0	1	0	0	1	0	0	1	0	0	1	0	0	1	0	0	1	0	0	1	0	0
61	1	0	0	NA	NA	NA	NA	NA	NA	0	0	1	0	0	0	1	0	0	0	1	0	1	0	0	0	1	0	0	1	0	1	0	0	1	0	0
62	0	1	1	0	0	1	0	0	1	0	1	0	0	0	0	1	0	0	1	0	0	1	0	0	0	1	0	0	1	0	0	0	1	1	0	0
63	1	0	1	1	0	0	0	0	1	0	1	0	0	0	0	0	0	1	0	0	1	0	0	1	0	0	1	0	0	1	0	0	1	0	0	1
64	0	1	1	0	0	1	0	0	1	0	1	0	0	0	0	1	0	0	0	1	0	1	0	0	0	1	0	1	0	0	1	0	0	1	0	0
65	1	0	1	0	0	0	1	1	0	0	0	0	1	0	0	1	0	0	0	1	0	1	0	0	1	0	0	1	0	0	1	0	0	0	1	0
66	1	0	1	0	0	0	1	1	0	0	1	0	0	0	0	1	0	0	1	0	0	1	0	0	0	1	0	0	1	0	1	0	0	1	0	0
67	1	0	1	0	0	0	1	0	1	1	0	0	0	0	0	1	0	0	0	1	0	1	0	0	0	1	0	1	0	0	1	0	0	1	0	0
68	1	0	1	0	0	0	1	1	0	1	1	1	1	1	0	0	1	0	0	1	0	0	1	0	0	1	0	0	1	0	0	1	0	0	1	0
69	1	0	0	NA	NA	NA	NA	NA	NA	0	0	1	0	0	0	0	1	0	0	1	0	0	1	0	0	1	0	1	0	0	0	1	0	1	0	0
70	0	1	1	0	1	0	0	1	0	0	1	0	0	0	0	1	0	0	1	0	0	1	0	0	0	1	0	1	0	0	1	0	0	1	0	0
71	1	0	0	NA	NA	NA	NA	NA	NA	1	0	0	0	0	0	1	0	0	1	0	0	1	0	0	0	1	0	1	0	0	1	0	0	1	0	0
72	0	1	0	NA	NA	NA	NA	NA	NA	0	0	0	1	0	0	1	0	0	1	0	0	1	0	0	0	1	0	1	0	0	1	0	0	1	0	0
73	1	0	1	0	0	0	1	1	1	0	1	0	0	0	0	1	0	0	1	0	0	1	0	0	0	1	0	1	0	0	1	0	0	1	0	0
74	1	0	1	0	0	0	1	1	0	0	1	0	0	0	0	1	0	0	0	1	0	0	1	0	0	1	0	1	0	0	1	0	0	1	0	0
75	1	0	0	NA	NA	NA	NA	NA	NA	1	0	0	0	0	0	1	0	0	0	0	1	0	0	1	0	0	1	1	0	0	1	0	0	1	0	0
77	0	1	1	0	0	0	1	1	0	0	0	1	0	0	0	1	0	0	1	0	0	1	0	0	0	1	0	1	0	0	1	0	0	1	0	0
78	1	0	1	0	0	1	0	1	0	0	1	0	0	0	0	1	0	0	1	0	0	0	1	0	0	1	0	1	0	0	1	0	0	1	0	0
79	1	0	0	NA	NA	NA	NA	NA	NA	0	1	0	0	0	0	0	1	0	0	1	0	0	1	0	0	1	0	0	1	0	1	0	0	1	0	0
80	0	1	1	0	0	0	1	1	0	0	1	0	0	0	0	1	0	0	1	0	0	1	0	0	0	1	0	1	0	0	1	0	0	1	0	0
81	1	0	1	0	0	0	1	1	0	0	0	0	1	0	0	1	0	0	0	1	0	1	0	0	0	1	0	1	0	0	1	0	0	1	0	0
82	1	0	1	0	0	0	1	1	0	1	0	0	0	0	0	1	0	0	1	0	0	1	0	0	0	1	0	1	0	0	0	1	0	1	0	0
83	1	0	1	0	0	0	1	1	0	0	1	0	0	0	0	1	0	0	1	0	0	1	0	0	0	1	0	1	0	0	1	0	0	1	0	0
84	0	1	1	0	1	0	0	1	0	0	0	0	0	1	0	1	0	0	0	1	0	0	1	0	0	1	0	0	1	0	1	0	0	1	0	0
85	1	0	1	0	0	0	1	0	1	0	1	0	0	0	0	1	0	0	0	1	0	1	0	0	0	1	0	1	0	0	1	0	0	1	0	0
86	1	0	1	0	0	0	1	1	0	0	1	0	0	0	0	1	0	0	1	0	0	0	1	0	0	1	0	1	0	0	1	0	0	1	0	0
87	1	0	1	0	0	0	1	0	1	0	0	0	1	0	0	1	0	0	1	0	0	0	1	0	0	1	0	1	0	0	1	0	0	0	1	0
88	1	0	1	0	0	0	1	1	0	0	1	0	0	0	0	1	0	0	1	0	0	0	1	0	0	1	0	1	0	0	1	0	0	1	0	0
89	0	1	0	NA	NA	NA	NA	NA	NA	0	1	0	0	0	0	0	0	1	1	0	0	0	0	1	0	0	1	0	0	1	0	0	1	0	0	1
90	1	0	0	NA	NA	NA	NA	NA	NA	1	0	0	0	0	0	0	1	0	0	1	0	0	1	0	0	1	0	1	0	0	1	0	0	1	0	0
91	1	0	0	NA	NA	NA	NA	NA	NA	1	0	0	0	0	0	0	0	1	0	0	1	0	0	1	0	0	1	0	0	1	1	0	0	0	0	1
92	1	0	1	0	1	0	0	1	0	0	1	0	0	0	0	1	0	0	1	0	0	1	0	0	0	0	1	1	0	0	0	1	0	1	0	0
93	1	0	0	NA	NA	NA	NA	NA	NA	0	0	1	0	0	0	1	0	0	0	0	1	0	0	1	0	0	1	0	0	1	0	0	1	0	0	1
94	1	0	1	0	0	1	0	0	1	1	0	0	0	0	0	1	0	0	1	0	0	1	0	0	0	1	0	0	1	0	0	1	0	1	0	0
95	1	0	1	0	0	0	1	0	1	0	0	1	0	0	0	0	0	1	0	0	1	0	0	1	0	0	1	1	0	0	0	0	1	0	0	1
96	1	0	0	NA	NA	NA	NA	NA	NA	0	1	0	0	0	0	1	0	0	0	1	0	1	0	0	0	1	0	1	0	0	0	1	0	1	0	0
97	1	0	1	0	0	0	1	1	0	0	1	0	0	0	0	1	0	0	1	0	0	0	0	1	0	1	0	1	0	0	1	0	0	1	0	0
98	1	0	0	NA	NA	NA	NA	NA	NA	0	0	0	0	0	1	1	0	0	1	0	0	0	1	0	0	1	0	0	1	0	0	1	0	0	1	0
99	1	0	1	0	0	0	1	1	0	0	0	0	0	0	1	0	1	0	0	1	0	1	0	0	1	0	0	1	0	0	1	0	0	1	0	0
100	0	1	0	NA	NA	NA	NA	NA	NA	1	0	0	0	0	0	1	0	0	1	0	0	1	0	0	0	1	0	0	1	0	1	0	0	1	0	0
101	0	1	1	0	0	0	1	1	0	1	0	0	0	0	0	1	0	0	1	0	0	1	0	0	0	1	0	1	0	0	1	0	0	1	0	0
102	0	1	1	0	0	0	1	1	0	0	1	0	0	0	0	0	1	0	1	0	0	0	1	0	0	1	0	1	0	0	1	0	0	1	0	0
103	0	1	1	0	1	0	0	1	0	0	0	1	0	0	0	1	0	0	1	0	0	1	0	0	0	1	0	1	0	0	1	0	0	1	0	0
104	1	0	1	0	0	1	0	1	0	0	0	1	0	0	0	1	0	0	1	0	0	1	0	0	0	1	0	1	0	0	1	0	0	1	0	0
105	1	0	0	NA	NA	NA	NA	NA	NA	0	0	1	0	0	0	1	0	0	1	0	0	1	0	0	1	0	0	1	0	0	1	0	0	1	0	0
106	0	1	1	0	0	0	1	1	0	0	1	0	0	0	0	1	0	0	1	0	0	1	0	0	0	1	0	1	0	0	1	0	0	1	0	0
107	1	0	0	NA	NA	NA	NA	NA	NA	0	1	0	0	0	0	1	0		1	0	0	1	0	0	0	1	0	0	1	0	0	1	0	1	0	0
108	1	0	1	0	0	1	0	1	0	1	0	0	0	0	0	1	0	0	1	0	0	1	0	0	0	1	0	0	1	0	0	1	0	1	0	0
109	0	1	1	0	0	0	1	1	0	0	1	0	0	0	0	0	1	0	0	1	0	0	1	0	0	1	0	1	0	0	1	0	0	1	0	0
110	1	0	0	NA	NA	NA	NA	NA	NA	0	1	0	0	0	0	1	0	0	1	0	0	1	0	0	0	1	0	1	0	0	0	1	0	1	0	0
111	0	1	0	NA	NA	NA	NA	NA	NA	1	0	0	0	0	0	1	0	0	1	0	0	1	0	0	0	1	0	0	0	1	0	1	0	0	0	1
112	1	0	1	0	0	0	1	0	1	0	0	1	0	0	0	1	0	0	1	0	0	1	0	0	0	1	0	0	1	0	1	0	0	1	0	0
113	1	0	0	NA	NA	NA	NA	NA	NA	0	1	0	0	0	0	0	1	0	1	0	0	1	0	0	1	0	0	1	0	0	0	1	0	1	0	0
114	1	0	1	0	0	0	1	1	0	0	1	0	0	0	0	1	0	0	1	0	0	1	0	0	0	1	0	1	0	0	1	0	0	1	0	0
115	1	0	0	NA	NA	NA	NA	NA	NA	0	0	1	0	0	0	0	0	1	0	0	1	0	0	1	0	0	1	0	0	1	0	0	1	0	0	1
116	0	1	1	0	0	0	1	1	0	1	0	0	0	0	0	0	1	0	0	1	0	0	1	0	0	1	0	1	0	0	1	0	0	1	0	0
117	0	1	1	0	1	0	0	0	1	0	0	0	0	1	0	1	0	0	1	0	0	1	0	0	0	1	0	0	1	0	1	0	0	1	0	0
118	0	1	1	0	0	0	1	1	0	0	0	1	0	0	0	1	0	0	1	0	0	1	0	0	0	1	0	1	0	0	1	0	0	1	0	0
119	1	0	1	0	0	0	1	1	0	0	0	0	1	0	0	1	0	0	0	1	0	0	1	0	0	1	0	1	0	0	1	0	0	0	1	0
120	1	0	1	0	0	0	1	0	1	0	1	0	0	0	0	1	0	0	1	0	0	1	0	0	0	1	0	0	1	0	1	0	0	0	0	1
121	0	1	1	0	0	0	1	1	0	0	0	0	1	0	0	1	0	0	0	1	0	1	0	0	0	1	0	1	0	0	1	0	0	1	0	0
122	0	1	1	0	0	1	0	1	0	1	0	0	0	0	0	1	0	0	1	0	0	1	0	0	0	1	0	1	0	0	1	0	0	1	0	0
123	1	0	1	0	0	0	1	1	0	1	0	0	0	0	0	1	0	0	1	0	0	1	0	0	1	0	0	1	0	0	1	0	0	1	0	0
124	0	1	0	NA	NA	NA	NA	NA	NA	1	0	0	0	0	0	0	0	1	0	0	1	1	0	0	0	0	1	0	0	1	0	0	1	0	0	1
125	1	0	1	0	0	0	1	0	1	0	1	0	0	0	0	0	1	0	1	0	0	0	1	0	0	1	0	0	1	0	0	1	0	0	1	0
126	1	0	1	0	1	0	0	1	0	0	0	0	1	0	0	1	0	0	0	1	0	1	0	0	1	0	0	1	0	0	0	1	0	1	0	0
127	1	0	1	0	0	1	0	0	1	0	0	0	1	0	0	0	1	0	1	0	0	0	1	0	0	1	0	0	1	0	1	0	0	1	0	0
128	1	0	1	0	0	0	1	1	0	0	0	1	0	0	0	1	0	0	0	1	0	0	1	0	0	1	0	1	0	0	1	0	0	1	0	0
129	1	0	1	0	1	0	0	1	1	0	1	0	0	0	0	1	0	0	1	0	0	1	0	0	1	0	0	1	0	0	1	0	0	1	0	0
130	0	1	1	0	0	0	1	1	0	1	0	0	0	0	0	1	0	0	0	1	0	1	0	0	0	1	0	1	0	0	1	0	0	1	0	0
131	1	0	0	NA	NA	NA	NA	NA	NA	1	0	0	0	0	0	0	1	0	0	1	0	0	1	0	0	1	0	1	0	0	0	1	0	0	1	0
132	0	1	0	NA	NA	NA	NA	NA	NA	1	0	0	0	0	0	1	0	0	1	0	0	1	0	0	0	1	0	1	0	0	1	0	0	1	0	0
133	1	0	1	0	0	0	1	1	1	0	1	0	0	0	0	0	1	0	1	0	0	1	0	0	0	1	0	1	0	0	1	0	0	1	0	0
134	0	1	1	0	0	0	1	1	0	0	0	1	0	0	0	1	0	0	1	0	0	1	0	0	0	1	0	1	0	0	1	0	0	1	0	0
135	1	0	1	0	0	0	1	1	0	0	0	0	1	0	0	1	0	0	1	0	0	1	0	0	1	0	0	1	0	0	1	0	0	1	0	0
136	1	0	1	0	0	0	1	1	0	0	0	1	0	0	0	1	0	0	0	1	0	1	0	0	0	1	0	1	0	0	1	0	0	1	0	0
137	0	1	1	0	0	0	1	1	0	0	0	0	1	0	0	1	0	0	1	0	0	1	0	0	0	1	0	1	0	0	1	0	0	1	0	0
138	1	0	1	0	0	1	0	1	1	1	0	0	0	0	0	1	0	0	0	1	0	1	0	0	0	1	0	0	1	0	0	1	0	1	0	0
139	1	0	1	0	0	0	1	1	0	0	0	0	1	0	0	1	0	0	1	0	0	1	0	0	0	1	0	0	1	0	1	0	0	1	0	0
140	0	1	1	0	0	0	1	1	0	0	1	0	0	0	0	0	0	1	0	0	1	0	0	1	0	0	1	0	0	1	1	0	0	1	0	0
141	1	0	1	0	0	0	1	0	1	1	0	0	0	0	0	1	0	0	1	0	0	0	0	1	0	0	1	1	0	0	1	0	0	1	0	0
142	1	0	1	0	0	0	1	1	0	0	1	0	0	0	0	0	1	0	0	1	0	0	1	0	0	1	0	1	0	0	1	0	0	0	1	0
143	1	0	1	0	0	0	1	1	0	1	0	0	0	0	0	1	0	0	0	1	0	1	0	0	0	1	0	1	0	0	1	0	0	1	0	0
144	0	1	1	0	0	0	1	1	0	0	0	1	0	0	0	0	1	0	0	1	0	1	0	0	0	1	0	1	0	0	1	0	0	1	0	0
145	1	0	0	NA	NA	NA	NA	NA	NA	0	0	1	0	0	0	1	0	0	1	0	0	1	0	0	0	1	0	1	0	0	0	1	0	1	0	0
146	1	0	1	0	0	0	1	1	0	1	0	0	0	0	0	0	0	1	0	0	1	1	0	0	0	0	1	0	0	1	0	0	1	0	0	1
147	0	1	1	0	1	0	0	0	1	0	1	0	0	0	0	1	0	0	1	0	0	1	0	0	0	1	0	0	1	0	0	1	0	1	0	0
148	1	0	1	0	0	0	1	1	0	0	0	0	0	0	1	1	0	0	1	0	0	1	0	0	1	0	0	1	0	0	1	0	0	1	0	0
149	0	1	1	0	0	0	1	1	1	0	0	0	1	0	0	0	1	0	1	0	0	0	0	1	0	0	1	1	0	0	1	0	0	1	0	0
150	1	0	1	0	0	0	1	0	1	0	0	1	0	0	0	1	0	0	1	0	0	1	0	0	0	1	0	0	1	0	1	0	0	1	0	0
151	0	1	0	NA	NA	NA	NA	NA	NA	0	1	0	0	0	0	1	0	0	1	0	0	1	0	0	0	1	0	0	1	0	1	0	0	1	0	0
152	0	1	0	NA	NA	NA	NA	NA	NA	0	1	0	0	0	0	0	1	0	1	0	0	1	0	0	0	1	0	0	0	1	0	0	1	1	0	0
153	0	1	0	NA	NA	NA	NA	NA	NA	0	1	0	0	0	0	1	0	0	1	0	0	1	0	0	0	1	0	1	0	0	1	0	0	1	0	0
154	1	0	0	NA	NA	NA	NA	NA	NA	0	0	1	0	0	0	0	1	0	1	0	0	0	1	0	0	1	0	1	0	0	1	0	0	1	0	0
155	1	0	1	0	0	1	0	1	0	0	0	1	0	0	0	0	0	1	0	0	1	0	0	1	0	0	1	0	0	1	0	0	1	1	0	0
156	0	1	1	0	1	0	0	1	0	0	0	1	0	0	0	1	0	0	1	0	0	1	0	0	0	1	0	0	1	0	1	0	0	1	0	0
157	1	0	1	0	0	1	0	1	0	0	0	1	0	0	0	1	0	0	0	1	0	1	0	0	0	1	0	1	0	0	1	0	0	1	0	0
158	1	0	1	0	0	0	1	1	0	0	0	1	0	0	0	0	1	0	0	1	0	0	1	0	0	0	1	0	0	1	1	0	0	1	0	0
159	1	0	0	NA	NA	NA	NA	NA	NA	0	0	0	1	0	0	1	0	0	0	1	0	1	0	0	0	0	1	0	1	0	0	0	1	0	0	1
160	0	1	1	0	1	0	0	1	0	1	0	0	0	0	0	1	0	0	1	0	0	1	0	0	0	1	0	0	1	0	1	0	0	1	0	0
161	0	1	0	NA	NA	NA	NA	NA	NA	0	0	1	0	0	0	0	0	1	1	0	0	0	0	1	0	0	1	0	0	1	0	0	1	0	0	1
162	0	1	0	NA	NA	NA	NA	NA	NA	0	1	0	0	0	0	1	0	0	1	0	0	1	0	0	0	1	0	1	0	0	0	1	0	1	0	0
163	0	1	0	NA	NA	NA	NA	NA	NA	0	1	0	0	0	0	1	0	0	1	0	0	1	0	0	0	1	0	1	0	0	1	0	0	1	0	0
164	0	1	1	0	0	0	1	1	0	0	1	0	0	0	0	1	0	0	1	0	0	1	0	0	0	1	0	1	0	0	1	0	0	0	1	0
165	1	0	0	NA	NA	NA	NA	NA	NA	1	0	0	0	0	0	1	0	0	0	1	0	1	0	0	1	0	0	1	0	0	1	0	0	1	0	0
166	0	1	0	NA	NA	NA	NA	NA	NA	0	1	0	0	0	0	1	0	0	1	0	0	0	1	0	0	1	0	0	1	0	0	1	0	0	1	0
167	1	0	0	NA	NA	NA	NA	NA	NA	0	1	0	0	0	0	1	0	0	1	0	0	0	0	1	0	1	0	0	1	0	1	0	0	1	0	0
168	1	0	1	0	0	0	1	1	0	0	0	1	0	0	0	0	1	0	1	0	0	0	1	0	0	1	0	0	1	0	1	0	0	1	0	0
169	1	0	1	0	0	0	1	1	0	1	0	0	0	0	0	0	1	0	1	0	0	0	1	0	0	1	0	1	0	0	1	0	0	1	0	0
170	1	0	0	NA	NA	NA	NA	NA	NA	0	0	0	1	0	0	1	0	0	1	0	0	1	0	0	1	0	0	1	0	0	1	0	0	1	0	0
171	1	0	1	0	0	0	1	1	0	0	0	1	0	0	0	1	0	0	1	0	0	1	0	0	1	0	0	0	1	0	1	0	0	1	0	0
172	0	1	1	0	0	0	1	0	1	0	1	0	0	0	0	1	0	0	1	0	0	1	0	0	0	1	0	1	0	0	1	0	0	1	0	0
173	1	0	1	0	0	0	1	1	0	NA	NA	NA	NA	NA	NA	1	0	0	0	1	0	1	0	0	0	1	0	1	0	0	1	0	0	1	0	0
174	0	1	1	0	1	0	0	1	0	0	1	0	0	0	0	1	0	0	1	0	0	1	0	0	0	1	0	1	0	0	1	0	0	1	0	0
175	0	1	1	0	0	0	1	1	0	1	0	0	0	0	0	0	0	1	0	0	1	1	0	0	0	0	1	0	0	1	1	0	0	1	0	0
176	0	1	1	0	0	0	1	1	0	1	0	0	0	0	0	0	0	1	0	0	1	1	0	0	0	0	1	0	0	1	1	0	0	1	0	0
177	1	0	0	NA	NA	NA	NA	NA	NA	0	0	0	1	0	0	0	1	0	0	1	0	0	1	0	0	1	0	0	1	0	1	0	0	1	0	0
178	1	0	0	NA	NA	NA	NA	NA	NA	0	0	0	1	0	0	0	1	0	0	1	0	0	1	0	0	1	0	0	1	0	1	0	0	1	0	0
179	0	1	1	0	0	0	1	1	0	1	0	0	0	0	0	1	0	0	1	0	0	1	0	0	0	1	0	1	0	0	1	0	0	1	0	0
180	0	1	1	0	0	0	1	1	0	0	1	0	0	0	0	1	0	0	1	0	0	1	0	0	0	1	0	1	0	0	1	0	0	1	0	0
181	1	0	1	0	0	0	1	1	0	1	0	0	0	0	0	1	0	0	1	0	0	1	0	0	0	1	0	1	0	0	1	0	0	1	0	0
182	0	1	1	0	0	1	0	1	0	0	1	0	0	0	0	0	1	0	0	1	0	0	1	0	0	1	0	0	1	0	1	0	0	1	0	0
183	1	0	1	0	0	1	0	1	0	1	0	0	0	0	0	1	0	0	1	0	0	1	0	0	0	1	0	0	1	0	1	0	0	1	0	0
184	1	0	1	0	0	0	1	0	1	0	1	0	0	0	0	1	0	0	1	0	0	1	0	0	0	1	0	1	0	0	1	0	0	0	1	0
185	1	0	1	1	0	0	0	1	0	0	0	1	0	0	0	0	1	0	1	0	0	1	0	0	0	1	0	1	0	0	1	0	0	1	0	0
186	0	1	1	0	0	0	1	0	1	0	1	0	0	0	0	1	0	0	1	0	0	1	0	0	0	1	0	1	0	0	1	0	0	1	0	0
187	1	0	0	NA	NA	NA	NA	NA	NA	0	1	0	0	0	0	1	0	0	1	0	0	1	0	0	0	1	0	1	0	0	1	0	0	1	0	0
188	0	1	1	0	0	0	1	1	1	0	0	0	0	1	0	1	0	0	1	0	0	1	0	0	0	1	0	1	0	0	1	0	0	1	0	0
189	1	0	0	NA	NA	NA	NA	NA	NA	0	0	1	0	0	0	0	1	0	0	1	0	1	0	0	0	1	0	1	0	0	1	0	0	0	1	0
190	0	1	0	NA	NA	NA	NA	NA	NA	0	1	0	0	0	0	1	0	0	1	0	0	1	0	0	0	1	0	0	1	0	0	1	0	1	0	0
191	1	0	1	0	0	0	1	1	0	0	0	1	0	0	0	0	1	0	1	0	0	0	1	0	0	1	0	1	0	0	1	0	0	1	0	0
192	1	0	1	0	0	1	0	1	0	0	1	0	0	0	0	1	0	0	1	0	0	1	0	0	0	1	0	1	0	0	1	0	0	1	0	0
193	1	0	0	NA	NA	NA	NA	NA	NA	0	1	0	0	0	0	0	1	0	0	1	0	0	1	0	0	1	0	1	0	0	1	0	0	0	1	0
194	1	0	1	0	0	0	1	0	1	0	1	0	0	0	0	1	0	0	0	1	0	1	0	0	0	0	1	0	0	1	1	0	0	1	0	0
195	1	0	0	NA	NA	NA	NA	NA	NA	0	1	0	0	0	0	1	0	0	1	0	0	0	1	0	0	1	0	1	0	0	1	0	0	1	0	0
196	1	0	0	NA	NA	NA	NA	NA	NA	1	0	0	0	0	0	0	1	0	1	0	0	0	1	0	0	1	0	1	0	0	1	0	0	1	0	0
197	1	0	1	0	0	0	1	1	0	0	1	0	0	0	0	0	1	0	1	0	0	0	1	0	0	1	0	0	0	1	1	0	0	1	0	0
198	0	1	0	NA	NA	NA	NA	NA	NA	0	1	0	0	0	0	0	1	0	1	0	0	0	0	1	0	1	0	1	0	0	0	1	0	1	0	0
199	0	1	0	NA	NA	NA	NA	NA	NA	1	0	0	0	0	0	0	0	1	0	0	1	0	0	1	0	0	1	0	0	1	0	0	1	1	0	0
200	1	0	1	0	0	0	1	1	1	NA	NA	NA	NA	NA	NA	1	0	0	1	0	0	0	1	0	1	0	0	1	0	0	1	0	0	1	0	0
201	0	1	1	0	0	1	0	1	0	0	1	0	0	0	0	1	0	0	1	0	0	1	0	0	0	1	0	1	0	0	1	0	0	1	0	0
202	0	1	1	0	0	0	1	1	0	0	0	0	1	0	0	0	1	0	0	1	0	0	1	0	0	1	0	1	0	0	1	0	0	1	0	0
203	0	1	0	NA	NA	NA	NA	NA	NA	0	1	0	0	0	0	0	1	0	0	1	0	1	0	0	0	1	0	1	0	0	1	0	0	1	0	0
204	0	1	0	NA	NA	NA	NA	NA	NA	0	1	0	0	0	0	0	1	0	0	1	0	1	0	0	0	1	0	0	1	0	1	0	0	1	0	0
205	0	1	1	0	0	0	1	1	0	0	1	0	0	0	0	0	0	1	1	0	0	0	0	1	0	0	1	0	0	1	0	0	1	0	0	1
206	1	0	0	NA	NA	NA	NA	NA	NA	0	1	0	0	0	0	1	0	0	1	0	0	1	0	0	0	1	0	0	1	0	0	1	0	1	0	0
207	0	1	0	NA	NA	NA	NA	NA	NA	0	1	0	0	0	0	0	1	0	0	1	0	0	1	0	0	1	0	1	0	0	1	0	0	1	0	0
208	0	1	1	0	0	1	0	1	0	0	0	1	0	0	0	1	0	0	1	0	0	1	0	0	0	1	0	0	1	0	1	0	0	1	0	0
209	1	0	1	0	0	0	1	1	0	1	0	0	0	0	0	0	1	0	0	1	0	1	0	0	0	1	0	1	0	0	0	1	0	0	1	0
210	1	0	0	NA	NA	NA	NA	NA	NA	0	0	1	0	0	0	1	0	0	1	0	0	1	0	0	0	1	0	1	0	0	1	0	0	1	0	0
211	0	1	1	0	0	0	1	1	0	1	0	0	0	0	0	0	0	1	0	0	1	0	0	1	0	0	1	0	0	1	1	0	0	0	0	1
212	1	0	0	NA	NA	NA	NA	NA	NA	0	0	1	0	0	0	1	0	0	0	1	0	1	0	0	1	0	0	1	0	0	0	1	0	1	0	0
213	1	0	0	NA	NA	NA	NA	NA	NA	0	1	0	0	0	0	1	0	0	1	0	0	0	1	0	0	1	0	1	0	0	1	0	0	1	0	0
214	1	0	1	0	0	0	1	1	0	0	1	0	0	0	0	0	0	1	0	0	1	0	0	1	0	0	1	0	0	1	1	0	0	0	0	1
215	0	1	1	0	0	1	0	1	0	0	1	0	0	0	0	0	1	0	1	0	0	0	1	0	0	1	0	1	0	0	1	0	0	1	0	0
216	1	0	1	0	0	0	1	1	0	1	0	0	0	0	0	1	0	0	0	1	0	1	0	0	0	1	0	1	0	0	1	0	0	1	0	0
217	0	1	1	0	0	0	1	1	0	NA	NA	NA	NA	NA	NA	1	0	0	0	1	0	1	0	0	0	1	0	1	0	0	1	0	0	1	0	0
218	1	0	1	0	0	1	0	1	0	0	1	0	0	0	0	0	1	0	1	0	0	0	1	0	0	1	0	1	0	0	1	0	0	1	0	0
219	1	0	0	NA	NA	NA	NA	NA	NA	0	1	0	0	0	0	1	0	0	0	1	0	1	0	0	0	1	0	1	0	0	0	1	0	1	0	0
220	1	0	0	NA	NA	NA	NA	NA	NA	0	0	1	0	0	0	0	0	1	0	0	1	0	0	1	0	0	1	0	0	1	1	0	0	0	0	1
221	0	1	0	NA	NA	NA	NA	NA	NA	0	0	1	0	0	0	0	1	0	1	0	0	0	1	0	0	1	0	1	0	0	1	0	0	1	0	0
222	0	1	1	0	0	0	1	1	0	0	0	0	1	0	0	0	1	0	1	0	0	1	0	0	0	0	1	0	1	0	1	0	0	0	1	0
223	1	0	0	NA	NA	NA	NA	NA	NA	1	0	0	0	0	0	1	0	0	1	0	0	0	1	0	0	1	0	1	0	0	1	0	0	1	0	0
224	1	0	0	NA	NA	NA	NA	NA	NA	0	0	1	0	0	0	0	1	0	0	1	0	0	1	0	0	1	0	0	1	0	0	1	0	0	1	0
225	1	0	1	0	0	1	0	1	0	0	1	0	0	0	0	1	0	0	1	0	0	1	0	0	0	1	0	1	0	0	1	0	0	0	1	0
226	1	0	0	NA	NA	NA	NA	NA	NA	0	1	0	0	0	0	0	0	1	0	0	1	0	0	1	0	0	1	1	0	0	0	0	1	0	0	1
227	1	0	0	NA	NA	NA	NA	NA	NA	0	1	0	0	0	0	0	1	0	0	1	0	0	1	0	0	1	0	0	1	0	0	1	0	0	1	0
228	1	0	0	NA	NA	NA	NA	NA	NA	0	0	1	0	0	0	1	0	0	1	0	0	1	0	0	0	1	0	0	1	0	0	1	0	1	0	0
229	1	0	1	0	0	0	1	1	0	0	1	0	0	0	0	1	0	0	0	1	0	1	0	0	1	0	0	0	1	0	1	0	0	1	0	0
230	0	1	0	NA	NA	NA	NA	NA	NA	0	1	0	0	0	0	1	0	0	0	1	0	1	0	0	0	1	0	1	0	0	0	1	0	1	0	0
231	0	1	1	0	0	0	1	0	1	0	1	0	0	0	0	1	0	0	1	0	0	1	0	0	0	1	0	1	0	0	1	0	0	1	0	0
232	1	0	0	NA	NA	NA	NA	NA	NA	1	0	0	0	0	0	0	1	0	0	1	0	0	1	0	0	1	0	0	1	0	0	1	0	1	0	0
233	0	1	1	0	0	1	0	1	0	0	0	0	1	0	0	1	0	0	1	0	0	1	0	0	0	1	0	1	0	0	1	0	0	1	0	0
234	1	0	1	0	0	0	1	1	0	0	0	1	0	0	0	0	1	0	1	0	0	1	0	0	0	1	0	0	1	0	1	0	0	1	0	0
235	1	0	0	NA	NA	NA	NA	NA	NA	0	1	0	0	0	0	1	0	0	1	0	0	1	0	0	1	0	0	1	0	0	1	0	0	1	0	0
236	1	0	0	NA	NA	NA	NA	NA	NA	1	0	0	0	0	0	0	0	1	1	0	0	0	1	0	0	1	0	1	0	0	1	0	0	1	0	0
237	1	0	1	0	0	0	1	1	0	1	0	0	0	0	0	1	0	0	1	0	0	1	0	0	1	0	0	1	0	0	1	0	0	1	0	0
238	1	0	1	0	0	1	0	1	0	0	1	0	0	0	0	1	0	0	1	0	0	1	0	0	0	1	0	0	1	0	0	1	0	1	0	0
239	0	1	0	NA	NA	NA	NA	NA	NA	1	0	0	0	0	0	1	0	0	1	0	0	1	0	0	0	1	0	1	0	0	1	0	0	0	1	0
240	1	0	0	NA	NA	NA	NA	NA	NA	1	0	0	0	0	0	1	0	0	1	0	0	1	0	0	0	1	0	1	0	0	1	0	0	1	0	0
241	0	1	1	0	1	0	0	1	0	0	0	1	0	0	0	1	0	0	1	0	0	1	0	0	0	0	1	1	0	0	1	0	0	1	0	0
242	1	0	0	NA	NA	NA	NA	NA	NA	0	1	0	0	0	0	0	0	1	0	0	1	0	0	1	0	0	1	0	0	1	0	0	1	0	0	1
243	1	0	1	0	0	0	1	1	0	0	0	0	1	0	0	1	0	0	1	0	0	1	0	0	0	1	0	1	0	0	1	0	0	1	0	0
244	1	0	1	0	0	0	1	1	1	1	0	0	0	0	0	0	0	1	1	0	0	0	0	1	0	0	1	0	0	1	0	0	1	0	0	1
245	1	0	1	0	0	1	0	1	0	0	1	0	0	0	0	1	0	0	1	0	0	1	0	0	1	0	0	1	0	0	1	0	0	1	0	0
246	1	0	1	0	0	0	1	1	1	0	0	1	0	0	0	1	0	0	1	0	0	1	0	0	0	1	0	0	1	0	1	0	0	1	0	0
247	1	0	0	NA	NA	NA	NA	NA	NA	0	0	1	0	0	0	1	0	0	1	0	0	1	0	0	1	0	0	1	0	0	0	1	0	1	0	0
248	1	0	0	NA	NA	NA	NA	NA	NA	1	0	0	0	0	0	0	0	1	0	0	1	0	0	1	0	0	1	0	0	1	1	0	0	0	0	1
249	1	0	1	0	0	0	1	1	0	0	0	0	1	0	0	0	1	0	1	0	0	0	1	0	0	1	0	1	0	0	1	0	0	1	0	0
250	0	1	1	0	0	0	1	0	1	0	1	0	0	0	0	1	0	0	1	0	0	1	0	0	1	0	0	1	0	0	1	0	0	1	0	0
251	0	1	0	NA	NA	NA	NA	NA	NA	0	1	0	0	0	0	0	1	0	1	0	0	1	0	0	0	1	0	1	0	0	1	0	0	1	0	0
252	1	0	1	0	0	0	1	1	0	0	1	0	0	0	0	1	0	0	1	0	0	1	0	0	0	1	0	1	0	0	0	1	0	1	0	0
253	0	1	0	NA	NA	NA	NA	NA	NA	0	1	0	0	0	0	1	0	0	1	0	0	1	0	0	0	1	0	1	0	0	1	0	0	1	0	0
254	1	0	1	0	0	0	1	1	0	0	0	0	1	0	0	1	0	0	1	0	0	0	1	0	0	1	0	1	0	0	1	0	0	1	0	0
255	0	1	0	NA	NA	NA	NA	NA	NA	NA	NA	NA	NA	NA	NA	0	0	1	0	0	1	0	0	1	0	0	1	1	0	0	1	0	0	0	0	1
256	1	0	1	0	0	0	1	0	1	0	1	0	0	0	0	0	1	0	0	1	0	0	1	0	0	1	0	0	1	0	0	1	0	1	0	0
257	1	0	1	0	0	0	1	1	0	0	0	0	1	0	0	0	1	0	0	1	0	0	1	0	0	1	0	0	1	0	1	0	0	0	1	0
258	0	1	1	0	1	0	0	0	1	0	1	0	0	0	0	1	0	0	1	0	0	0	1	0	0	1	0	1	0	0	0	1	0	1	0	0
259	1	0	0	NA	NA	NA	NA	NA	NA	1	0	0	0	0	0	1	0	0	1	0	0	1	0	0	0	0	1	1	0	0	1	0	0	1	0	0
260	1	0	1	0	0	1	0	1	0	0	1	0	0	0	0	0	1	0	1	0	0	1	0	0	0	1	0	0	1	0	1	0	0	1	0	0
261	1	0	0	NA	NA	NA	NA	NA	NA	1	0	0	0	0	0	1	0	0	0	1	0	1	0	0	0	1	0	1	0	0	1	0	0	1	0	0
262	1	0	1	0	1	0	0	1	0	0	1	0	0	0	0	1	0	0	1	0	0	1	0	0	0	1	0	0	1	0	1	0	0	1	0	0
263	1	0	1	0	1	0	0	1	0	1	0	0	0	0	0	1	0	0	0	1	0	1	0	0	0	1	0	1	0	0	1	0	0	1	0	0
264	0	1	1	0	0	0	1	1	0	1	0	0	0	0	0	0	1	0	1	0	0	1	0	0	0	1	0	1	0	0	1	0	0	1	0	0
265	0	1	1	0	0	0	1	1	0	0	0	1	0	0	0	0	1	0	0	1	0	0	1	0	1	0	0	1	0	0	1	0	0	1	0	0
266	1	0	0	NA	NA	NA	NA	NA	NA	0	0	0	1	0	0	1	0	0	0	1	0	1	0	0	0	1	0	1	0	0	1	0	0	0	1	0
267	1	0	1	0	0	0	1	1	0	1	0	0	0	0	0	0	1	0	0	1	0	1	0	0	1	0	0	1	0	0	1	0	0	1	0	0
268	0	1	1	0	0	0	1	1	0	0	1	0	0	0	0	1	0	0	1	0	0	1	0	0	0	1	0	1	0	0	1	0	0	1	0	0
269	1	0	1	0	0	0	1	1	0	NA	NA	NA	NA	NA	NA	0	1	0	0	1	0	1	0	0	0	1	0	0	1	0	1	0	0	1	0	0
270	1	0	0	NA	NA	NA	NA	NA	NA	0	1	0	0	0	0	0	1	0	0	1	0	1	0	0	0	1	0	0	1	0	0	1	0	1	0	0
271	1	0	1	0	0	0	1	1	1	1	0	0	0	0	0	1	0	0	1	0	0	0	1	0	0	1	0	1	0	0	1	0	0	1	0	0
272	1	0	1	0	0	0	1	1	1	0	0	1	0	0	0	1	0	0	0	1	0	1	0	0	0	1	0	1	0	0	1	0	0	1	0	0
273	0	1	1	0	0	0	1	1	0	1	0	0	0	0	0	0	1	0	0	1	0	0	1	0	0	1	0	0	1	0	0	1	0	1	0	0
274	0	1	0	NA	NA	NA	NA	NA	NA	NA	NA	NA	NA	NA	NA	0	1	0	0	1	0	0	1	0	0	1	0	1	0	0	1	0	0	1	0	0
275	1	0	1	0	0	1	0	1	0	0	0	0	1	0	0	1	0	0	1	0	0	1	0	0	0	1	0	1	0	0	1	0	0	1	0	0
276	1	0	1	0	0	0	1	1	0	0	0	1	0	0	0	1	0	0	1	0	0	1	0	0	0	1	0	1	0	0	1	0	0	1	0	0
277	1	0	0	NA	NA	NA	NA	NA	NA	0	0	1	0	0	0	1	0	0	1	0	0	1	0	0	0	1	0	1	0	0	1	0	0	1	0	0
278	1	0	1	0	0	0	1	1	0	1	0	0	0	0	0	1	0	0	1	0	0	1	0	0	0	1	0	1	0	0	1	0	0	1	0	0
279
280
281
282
283
284
285
286
287
288
289
290
291
292
293
294
295
296
297
298
299
300
301
302
303
304
305
306
307
308
309
310
311
312
313
314
315
316
317
318

## Sheet: Feuil6
N°	Age des demandeurs de NS					Demande Justifiée					Demande Retro-active					Convaincre l'équivalence du Générique		OUI --> Renoncement par patient NS		NON --> cause de non tentative pour convaincre patient					DESACCORD --> incidence negative relation confiance ?			Causes de demande du patient				Information des patients
	>65	40-65	25-40	<25	Pédia	Jamais	Rarement	Parfois	Souvent	Toujours	Jamais	Rarement	Parfois	Souvent	Toujours	OUI	NON	OUI	NON	Degradation relation	Manque temps	Patient agé	demandes retroactives	droit au princeps	OUI	NON	NSP	EI	Impression d'inneficacité	Mauvaise opinion des Gé	Galénique, gout	OUI	NON	NSP
1	1	2	3	4	5	0	0	1	0	0	0	1	0	0	0	0	1	NA	NA	0	0	1	0	0	1	0	0	3	1	4	2	0	1	0
2	5	3	2	1	4	0	0	0	1	0	0	1	0	0	0	0	1	NA	NA	0	0	0	0	1	1	0	0	3	4	1	2	0	1	0
3	1	2	3	4	5	0	0	0	1	0	0	0	1	0	0	1	0	1	0	NA	NA	NA	NA	NA	0	0	1	3	4	2	1	1	0	0
4	1	3	4	5	2	0	0	1	0	0	0	1	0	0	0	0	1	NA	NA	0	0	1	0	0	1	0	0	1	2	4	3	0	1	0
5	2	1	3	4	5	0	0	1	0	0	0	0	0	1	0	1	0	1	0	NA	NA	NA	NA	NA	1	0	0	2	1	3	4	0	1	0
6	2	1	3	4	5	0	1	0	0	0	0	0	0	1	0	0	1	NA	NA	0	0	0	1	0	1	0	0	3	2	1	4	0	1	0
7	1	2	3	4	5	1	0	0	0	0	0	1	0	0	0	0	1	NA	NA	0	0	1	0	0	0	1	0	1	2	3	4	0	1	0
8	3	2	1	4	5	0	1	0	0	0	0	0	1	0	0	1	0	0	1	NA	NA	NA	NA	NA	1	0	0	1	2	4	3	0	1	0
9	1	2	3	4	5	1	0	0	0	0	0	0	0	1	0	1	0	1	0	NA	NA	NA	NA	NA	1	0	0	4	1	2	3	0	1	0
10	3	1	2	4	5	0	0	1	0	0	0	0	0	1	0	1	0	0	1	NA	NA	NA	NA	NA	1	0	0	3	1	2	4	0	1	0
11	1	2	3	4	5	0	1	0	0	0	0	0	0	1	0	0	1	NA	NA	0	0	1	0	0	1	0	0	2	1	4	3	0	1	0
12	5	3	1	4	2	0	1	0	0	0	0	0	0	1	0	1	0	1	0	NA	NA	NA	NA	NA	1	0	0	2	1	4	3	0	1	0
13	2	1	3	4	5	0	1	0	0	0	0	0	1	0	0	1	0	1	0	NA	NA	NA	NA	NA	0	1	0	3	2	1	4	1	0	0
14	1	2	3	4	5	0	1	0	0	0	0	0	0	1	0	1	0	1	0	NA	NA	NA	NA	NA	0	1	0	3	1	2	4	0	1	0
15	2	1	3	4	5	0	1	0	0	0	0	0	1	0	0	0	1	NA	NA	0	0	0	0	1	1	0	0	4	2	1	3	0	1	0
16	1	2	3	5	4	0	0	1	0	0	0	0	1	0	0	1	0	0	1	NA	NA	NA	NA	NA	1	0	0	1	2	3	4	0	1	0
17	1	2	3	4	5	0	0	1	0	0	0	0	1	0	0	0	1	NA	NA	0	0	1	0	0	0	1	0	2	1	4	3	0	1	0
18	1	2	3	4	5	0	0	0	1	0	0	0	1	0	0	0	1	NA	NA	0	0	0	0	1	1	0	0	1	4	3	2	0	1	0
19	3	1	2	4	5	0	0	0	1	0	0	1	0	0	0	1	0	0	1	NA	NA	NA	NA	NA	1	0	0	4	3	2	1	1	0	0
20	2	1	3	4	5	0	1	0	0	0	0	1	0	0	0	1	0	0	1	NA	NA	Na	NA	NA	1	0	0	3	1	2	4	0	1	0
21	1	3	2	4	5	0	1	0	0	0	0	1	0	0	0	1	0	1	0	NA	NA	NA	NA	NA	1	0	0	2	1	3	4	0	1	0
22	1	2	3	4	5	0	1	0	0	0	0	0	0	1	0	1	0	0	1	NA	NA	NA	NA	NA	1	0	0	3	1	2	4	1	0	0
23	2	1	3	4	5	0	0	1	0	0	0	1	0	0	0	0	1	NA	NA	0	1	0	0	0	1	0	0	3	1	2	4	1	0	0
24	2	1	3	5	4	0	0	1	0	0	0	0	1	0	0	1	0	1	0	NA	NA	NA	NA	NA	1	0	0	3	2	1	4	0	1	0
25	1	2	3	4	5	0	0	1	0	0	0	1	0	0	0	1	0	1	0	NA	NA	NA	NA	NA	1	0	0	1	3	2	4	0	1	0
26	1	2	3	4	5	0	1	0	0	0	0	0	0	1	0	0	1	NA	NA	0	1	0	0	0	1	0	0	2	1	3	4	0	1	0
27	5	4	3	2	1	0	0	1	0	0	0	0	1	0	0	1	0	0	1	NA	NA	NA	NA	NA	1	0	0	4	3	1	2	1	0	0
28	2	3	4	1	5	0	0	1	0	0	0	0	1	0	0	1	0	1	0	NA	NA	NA	NA	NA	0	1	0	2	1	3	4	0	1	0
29	1	3	2	4	5	0	0	1	0	0	0	1	0	0	0	1	0	1	0	NA	NA	NA	NA	NA	0	1	0	2	1	3	4	0	1	0
30	1	2	3	4	5	0	1	0	0	0	0	0	0	1	0	1	0	1	0	NA	NA	NA	NA	NA	1	0	0	1	4	2	3	0	1	0
31	1	2	4	5	3	0	0	1	0	0	0	1	0	0	0	1	0	1	0	NA	NA	NA	NA	NA	0	1	0	2	3	4	1	1	0	0
32	1	2	3	4	5	0	1	0	0	0	0	0	1	0	0	1	0	1	0	NA	NA	NA	NA	NA	1	0	0	1	2	3	4	0	1	0
33	1	2	3	4	5	0	1	0	0	0	0	1	0	0	0	1	0	1	0	NA	NA	NA	NA	NA	0	1	0	2	1	3	4	0	1	0
34	1	2	5	4	3	1	0	0	0	0	1	0	0	0	0	0	1	NA	NA	0	0	0	0	1	0	1	0	3	2	1	4	0	0	1
35	1	2	4	5	3	0	0	1	0	0	0	0	0	1	0	1	0	0	1	NA	NA	NA	NA	NA	0	1	0	4	2	3	1	0	1	0
36	1	2	3	4	5	0	1	0	0	0	0	1	0	0	0	1	0	0	1	NA	NA	NA	NA	NA	1	0	0	3	4	1	2	1	0	0
37	1	2	3	4	5	0	0	1	0	0	0	0	0	1	0	1	0	0	1	NA	NA	NA	NA	NA	0	1	0	2	3	1	4	0	1	0
38	3	2	1	4	5	0	1	0	0	0	0	1	0	0	0	1	0	1	0	NA	NA	NA	NA	NA	0	1	0	2	1	4	3	0	1	0
39	1	2	4	3	5	0	0	1	0	0	1	0	0	0	0	1	0	1	0	NA	NA	NA	NA	NA	0	1	0	4	1	3	2	0	1	0
40	1	2	3	4	5	0	0	1	0	0	0	0	1	0	0	1	0	0	1	NA	NA	NA	NA	NA	1	0	0	1	2	4	3	0	1	0
41	1	2	4	5	3	0	0	1	0	0	0	0	1	0	0	1	0	0	1	NA	NA	NA	NA	NA	1	0	0	2	1	4	3	1	0	0
42	1	3	4	5	2	0	0	0	1	0	0	0	0	1	0	0	1	NA	NA	0	0	1	0	0	1	0	0	4	1	2	3	0	1	0
43	1	2	3	4	5	0	0	1	0	0	0	0	0	1	0	1	0	1	0	NA	NA	NA	NA	NA	1	0	0	3	2	4	1	0	1	0
44	5	4	2	1	3	0	1	0	0	0	0	1	0	0	0	0	1	NA	NA	0	1	0	0	0	1	0	0	4	3	1	2	0	1	0
45	4	5	3	2	1	0	1	0	0	0	1	0	0	0	0	1	0	1	0	NA	NA	NA	NA	NA	1	0	0	1	3	4	2	0	1	0
46	1	3	4	2	5	0	1	0	0	0	0	0	1	0	0	0	1	NA	NA	0	1	0	0	0	1	0	0	2	1	4	3	0	1	0
47	2	1	3	4	5	0	1	0	0	0	0	0	0	1	0	1	0	1	0	NA	NA	NA	NA	NA	1	0	0	2	1	3	4	0	1	0
48	1	2	4	5	3	0	0	0	1	0	0	0	1	0	0	0	1	NA	NA	0	0	0	0	1	0	1	0	3	1	4	2	1	0	0
49	1	2	3	5	4	0	0	1	0	0	1	0	0	0	0	1	0	0	1	NA	NA	NA	NA	NA	1	0	0	2	1	3	4	0	1	0
50	1	2	4	5	3	0	1	0	0	0	0	1	0	0	0	1	0	0	1	NA	NA	NA	NA	NA	1	0	0	3	1	2	4	0	1	0
51	1	2	4	5	3	0	0	1	0	0	0	0	0	1	0	1	0	0	1	NA	NA	NA	NA	NA	1	0	0	1	2	4	3	0	1	0
52	2	1	3	5	4	0	1	0	0	0	0	1	0	0	0	1	0	1	0	NA	NA	NA	NA	NA	1	0	0	2	1	4	3	0	1	0
53	1	2	3	4	5	1	0	0	0	0	0	0	1	0	0	0	1	NA	NA	0	1	0	0	0	1	0	0	2	1	3	4	1	0	0
54	1	2	3	4	5	0	1	0	0	0	0	1	0	0	0	1	0	1	0	NA	NA	NA	NA	NA	1	0	0	2	1	3	4	0	1	0
55	5	4	2	1	3	0	0	1	0	0	0	0	0	1	0	1	0	1	0	NA	NA	NA	NA	NA	1	0	0	4	1	2	3	0	1	0
56	1	2	3	4	5	0	0	1	0	0	0	0	1	0	0	1	0	0	1	NA	NA	NA	NA	NA	1	0	0	4	2	1	3	1	0	0
57	1	2	3	4	5	0	1	0	0	0	1	0	0	0	0	1	0	1	0	NA	NA	NA	NA	NA	0	1	0	3	2	1	4	1	0	0
58	2	1	3	5	4	0	0	1	0	0	0	1	0	0	0	1	0	1	0	NA	NA	NA	NA	NA	0	1	0	1	4	2	3	0	1	0
59	1	2	3	4	5	0	1	0	0	0	0	0	0	0	1	1	0	0	1	NA	NA	NA	NA	NA	1	0	0	2	4	1	3	0	1	0
60	5	4	3	2	1	1	0	0	0	0	1	0	0	0	0	1	0	1	0	NA	NA	NA	NA	NA	1	0	0	3	4	1	2	0	1	0
61	1	2	3	4	5	0	1	0	0	0	0	0	1	0	0	1	0	1	0	NA	NA	NA	NA	NA	0	1	0	3	1	4	2	0	1	0
62	1	3	2	4	5	0	0	1	0	0	0	0	1	0	0	1	0	0	1	NA	NA	NA	NA	NA	0	1	0	4	1	2	3	1	0	0
63	1	2	3	5	4	0	0	0	0	1	0	0	0	1	0	0	1	NA	NA	0	0	0	0	1	1	0	0	2	1	3	4	1	0	0
64	2	1	3	4	5	0	0	1	0	0	0	0	1	0	0	1	0	1	0	NA	NA	NA	NA	NA	1	0	0	3	1	2	4	0	1	0
65	1	2	3	4	5	0	0	1	0	0	0	0	0	1	0	1	0	1	0	NA	NA	NA	NA	NA	0	1	0	2	1	3	4	0	1	0
66	1	2	3	4	5	0	0	1	0	0	0	1	0	0	0	0	1	NA	NA	0	0	1	0	0	0	1	0	4	2	3	1	1	0	0
67	1	2	3	4	5	0	0	1	0	0	0	0	1	0	0	1	0	1	0	NA	NA	NA	NA	NA	0	1	0	1	3	2	4	0	1	0
68	1	2	3	4	5	0	0	0	1	0	0	0	1	0	0	0	1	NA	NA	0	0	0	0	1	1	0	0	3	4	1	2	0	1	0
69	1	2	3	4	5	0	0	0	1	0	0	1	0	0	0	0	1	NA	NA	0	0	1	0	0	0	1	0	2	3	4	1	0	1	0
70	2	1	3	5	4	0	0	1	0	0	0	0	0	1	0	1	0	0	1	NA	NA	NA	NA	NA	1	0	0	1	2	4	3	0	1	0
71	1	2	3	4	5	0	1	0	0	0	0	1	0	0	0	1	0	1	0	NA	NA	NA	NA	NA	0	1	0	4	2	1	3	0	1	0
72	2	1	3	4	5	0	1	0	0	0	1	0	0	0	0	1	0	1	0	NA	NA	NA	NA	NA	1	0	0	3	2	1	4	1	0	0
73	1	2	3	4	5	0	0	1	0	0	0	1	0	0	0	1	0	1	0	NA	NA	NA	NA	NA	0	1	0	4	1	2	3	0	1	0
74	2	1	4	5	3	0	1	0	0	0	0	0	0	1	0	0	1	NA	NA	0	0	0	0	1	1	0	0	3	1	2	4	0	1	0
75	2	1	4	5	3	0	1	0	0	0	0	1	0	0	0	1	0	1	0	NA	NA	NA	NA	NA	0	1	0	2	1	3	4	0	1	0
77	4	3	2	1	5	0	0	1	0	0	0	1	0	0	0	1	0	0	1	NA	NA	NA	NA	NA	1	0	0	1	4	2	3	0	1	0
78	2	1	3	4	5	0	0	1	0	0	1	0	0	0	0	1	0	0	1	NA	NA	NA	NA	NA	1	0	0	2	4	1	3	0	1	0
79	1	2	3	4	5	0	0	1	0	0	1	0	0	0	0	0	1	NA	NA	0	0	1	0	0	0	1	0	2	3	4	1	0	1	0
80	3	2	1	4	5	0	0	1	0	0	0	0	1	0	0	1	0	0	1	NA	NA	NA	NA	NA	0	1	0	2	1	4	3	0	1	0
81	1	2	3	4	5	0	1	0	0	0	0	0	1	0	0	1	0	0	1	NA	NA	NA	NA	NA	1	0	0	3	2	1	4	0	1	0
82	1	2	3	5	4	0	1	0	0	0	0	0	0	1	0	1	0	1	0	NA	NA	NA	NA	NA	1	0	0	4	1	2	3	0	1	0
83	1	2	3	4	5	0	0	0	1	0	0	1	0	0	0	1	0	0	1	NA	NA	NA	NA	NA	1	0	0	2	1	3	4	0	1	0
84	3	1	4	5	2	0	1	0	0	0	0	0	0	1	0	0	1	NA	NA	0	0	1	0	0	0	1	0	4	2	1	3	1	0	0
85	1	2	3	4	5	1	0	0	0	0	0	0	1	0	0	1	0	1	0	NA	NA	NA	NA	NA	0	1	0	1	2	3	4	0	1	0
86	1	2	4	5	3	0	1	0	0	0	0	1	0	0	0	1	0	1	0	NA	NA	NA	NA	NA	1	0	0	2	3	1	4	0	1	0
87	1	2	3	4	5	0	1	0	0	0	0	1	0	0	0	1	0	0	1	NA	NA	NA	NA	NA	1	0	0	2	1	3	4	0	1	0
88	1	3	4	5	2	0	0	1	0	0	0	0	1	0	0	1	0	1	0	NA	NA	NA	NA	NA	0	1	0	4	1	2	3	0	1	0
89	1	2	3	4	5	0	1	0	0	0	0	0	0	1	0	0	1	NA	NA	0	0	0	1	0	1	0	0	3	1	2	4	0	1	0
90	1	2	3	5	4	0	1	0	0	0	0	1	0	0	0	1	0	1	0	NA	NA	NA	NA	NA	0	1	0	2	1	3	4	0	1	0
91	2	1	4	5	3	0	0	1	0	0	0	0	0	1	0	0	1	NA	NA	0	0	1	0	0	1	0	0	2	1	4	3	0	1	0
92	2	1	3	4	5	0	0	1	0	0	0	0	0	1	0	1	0	0	1	NA	NA	NA	NA	NA	1	0	0	2	1	3	4	1	0	0
93	3	1	2	4	5	0	0	1	0	0	0	1	0	0	0	1	0	1	0	NA	NA	NA	NA	NA	0	1	0	2	1	3	4	0	1	0
94	5	4	3	2	1	0	0	1	0	0	0	0	1	0	0	1	0	0	1	NA	NA	NA	NA	NA	1	0	0	2	3	4	1	0	1	0
95	1	2	3	4	5	0	0	1	0	0	0	0	1	0	0	0	1	NA	NA	0	1	0	0	0	0	1	0	3	1	4	2	0	1	0
96	4	3	2	1	5	0	1	0	0	0	0	1	0	0	0	1	0	1	0	NA	NA	NA	NA	NA	1	0	0	4	1	3	2	0	1	0
97	1	2	3	4	5	0	1	0	0	0	1	0	0	0	0	1	0	1	0	NA	NA	NA	NA	NA	1	0	0	2	1	4	3	0	1	0
98	1	3	4	5	2	0	0	0	1	0	0	0	0	1	0	0	1	NA	NA	0	0	0	0	1	0	0	1	1	2	3	4	0	1	0
99	NA	NA	NA	NA	NA	0	1	0	0	0	1	0	0	0	0	1	0	1	0	NA	NA	NA	NA	NA	0	1	0	2	1	3	4	0	1	0
100	2	1	4	5	3	0	0	1	0	0	0	0	0	1	0	1	0	1	0	NA	NA	NA	NA	NA	0	1	0	1	3	2	4	0	1	0
101	1	2	3	5	4	0	0	1	0	0	0	1	0	0	0	1	0	1	0	NA	NA	NA	NA	NA	0	1	0	2	3	4	1	0	0	1
102	1	2	4	5	3	0	1	0	0	0	0	0	1	0	0	1	0	1	0	NA	NA	NA	NA	NA	1	0	0	3	1	2	4	0	1	0
103	1	2	3	4	5	0	0	1	0	0	0	1	0	0	0	1	0	0	1	NA	NA	NA	NA	NA	1	0	0	3	1	2	4	1	0	0
104	1	2	3	5	4	0	0	1	0	0	0	0	1	0	0	1	0	0	1	NA	NA	NA	NA	NA	1	0	0	4	3	1	2	0	1	0
105	1	2	3	4	5	0	0	0	1	0	0	1	0	0	0	1	0	1	0	NA	NA	NA	NA	NA	0	1	0	1	3	2	4	0	1	0
106	2	3	4	5	1	0	0	1	0	0	0	0	0	1	0	1	0	0	1	NA	NA	NA	NA	NA	0	1	0	4	3	1	2	0	1	0
107	1	2	3	4	5	0	0	1	0	0	0	0	0	0	1	0	1	NA	NA	0	0	1	0	0	0	1	0	4	2	3	1	1	0	0
108	1	2	3	4	5	0	0	1	0	0	0	1	0	0	0	1	0	1	0	NA	NA	NA	NA	NA	1	0	0	1	2	3	4	0	1	0
109	1	2	3	4	5	0	1	0	0	0	1	0	0	0	0	1	0	0	1	NA	NA	NA	NA	NA	1	0	0	2	1	3	4	0	1	0
110	3	1	2	5	4	0	0	1	0	0	0	1	0	0	0	1	0	0	1	NA	NA	NA	NA	NA	0	1	0	2	1	3	4	0	1	0
111	1	3	2	4	5	0	0	0	1	0	0	0	1	0	0	1	0	1	0	NA	NA	NA	NA	NA	0	1	0	1	3	4	2	0	1	0
112	1	2	3	4	5	0	0	1	0	0	0	0	0	1	0	1	0	0	1	NA	NA	NA	NA	NA	1	0	0	1	3	2	4	0	1	0
113	1	2	3	4	5	0	1	0	0	0	0	0	0	1	0	1	0	1	0	NA	NA	NA	NA	NA	0	1	0	4	1	2	3	0	1	0
114	3	1	2	4	5	0	1	0	0	0	0	1	0	0	0	1	0	1	0	NA	NA	NA	NA	NA	1	0	0	1	2	4	3	0	1	0
115	1	3	4	5	2	0	1	0	0	0	0	0	1	0	0	1	0	1	0	NA	NA	NA	NA	NA	1	0	0	3	1	2	4	0	1	0
116	1	3	2	4	5	0	1	0	0	0	0	0	1	0	0	1	0	0	1	NA	NA	NA	NA	NA	0	1	0	3	2	1	4	0	1	0
117	3	1	4	5	2	0	0	1	0	0	0	0	0	1	0	1	0	0	1	NA	NA	NA	NA	NA	1	0	0	2	1	3	4	0	1	0
118	2	1	3	4	5	0	1	0	0	0	0	1	0	0	0	1	0	1	0	NA	NA	NA	NA	NA	1	0	0	3	2	4	1	0	1	0
119	2	1	3	4	5	0	0	1	0	0	0	0	0	1	0	1	0	1	0	NA	NA	NA	NA	NA	1	0	0	1	2	3	4	0	1	0
120	1	2	3	4	5	0	1	0	0	0	0	1	0	0	0	0	1	NA	NA	0	1	0	0	0	0	1	0	3	1	2	4	0	1	0
121	1	3	2	4	5	0	0	1	0	0	1	0	0	0	0	1	0	0	1	NA	NA	NA	NA	NA	0	1	0	3	2	4	1	0	1	0
122	1	3	4	5	2	0	0	1	0	0	0	0	1	0	0	1	0	1	0	NA	NA	NA	NA	NA	1	0	0	1	2	4	3	0	1	0
123	5	4	3	2	1	0	0	1	0	0	0	0	1	0	0	1	0	0	1	NA	NA	NA	NA	NA	1	0	0	3	4	2	1	1	0	0
124	2	1	4	5	3	0	0	1	0	0	0	0	1	0	0	0	1	NA	NA	0	0	1	0	0	1	0	0	2	3	4	1	1	0	0
125	3	1	2	4	5	0	0	1	0	0	0	0	0	1	0	0	1	NA	NA	0	0	0	0	1	0	1	0	3	1	2	4	1	0	0
126	1	2	3	4	5	0	1	0	0	0	0	0	0	1	0	1	0	1	0	NA	NA	NA	NA	NA	1	0	0	3	1	2	4	0	1	0
127	1	2	3	4	5	0	0	1	0	0	0	0	1	0	0	0	1	NA	NA	1	0	0	0	0	1	0	0	4	1	2	3	1	0	0
128	1	2	3	4	5	0	1	0	0	0	0	1	0	0	0	1	0	0	1	NA	NA	NA	NA	NA	0	1	0	3	2	1	4	0	1	0
129	2	1	3	4	5	0	1	0	0	0	0	0	1	0	0	1	0	1	0	NA	NA	NA	NA	NA	1	0	0	2	1	3	4	0	1	0
130	1	2	5	4	3	0	1	0	0	0	0	1	0	0	0	1	0	1	0	NA	NA	NA	NA	NA	1	0	0	3	2	1	4	0	1	0
131	1	2	3	4	5	0	1	0	0	0	0	1	0	0	0	1	0	1	0	NA	NA	NA	NA	NA	0	1	0	2	1	4	3	0	1	0
132	1	3	4	5	2	0	1	0	0	0	0	1	0	0	0	1	0	0	1	NA	NA	NA	NA	NA	1	0	0	3	1	2	4	0	1	0
133	2	1	3	4	5	0	1	0	0	0	1	0	0	0	0	1	0	1	0	NA	NA	NA	NA	NA	0	1	0	2	1	4	3	0	1	0
134	1	2	4	5	3	0	1	0	0	0	1	0	0	0	0	1	0	0	1	NA	NA	NA	NA	NA	1	0	0	1	2	4	3	0	1	0
135	1	2	3	4	5	1	0	0	0	0	1	0	0	0	0	1	0	1	0	NA	NA	NA	NA	NA	0	1	0	1	2	3	4	1	0	0
136	1	2	3	4	5	0	0	1	0	0	0	1	0	0	0	1	0	1	0	NA	NA	NA	NA	NA	0	1	0	3	2	1	4	0	1	0
137	2	1	3	4	5	0	0	1	0	0	1	0	0	0	0	1	0	0	1	NA	NA	NA	NA	NA	1	0	0	3	1	2	4	0	1	0
138	1	2	3	5	4	0	0	1	0	0	0	1	0	0	0	1	0	0	1	NA	NA	NA	NA	NA	1	0	0	3	2	1	4	1	0	0
139	2	1	4	5	3	1	0	0	0	0	1	0	0	0	0	0	1	NA	NA	0	1	0	0	0	0	1	0	3	4	1	2	0	1	0
140	2	1	4	5	3	0	1	0	0	0	0	1	0	0	0	0	1	NA	NA	0	0	0	0	1	0	1	0	3	1	2	4	0	1	0
141	2	1	3	4	5	0	1	0	0	0	0	1	0	0	0	1	0	1	0	NA	NA	NA	NA	NA	0	1	0	3	1	2	4	0	1	0
142	3	1	2	4	5	0	1	0	0	0	1	0	0	0	0	1	0	1	0	NA	NA	NA	NA	NA	0	1	0	3	2	1	4	0	1	0
143	2	1	3	4	5	0	0	1	0	0	0	0	1	0	0	1	0	0	1	NA	NA	NA	NA	NA	1	0	0	1	4	2	3	0	1	0
144	3	1	2	4	5	0	1	0	0	0	0	0	1	0	0	1	0	0	1	NA	NA	NA	NA	NA	0	1	0	4	1	2	3	0	1	0
145	1	2	3	4	5	0	0	1	0	0	1	0	0	0	0	1	0	1	0	NA	NA	NA	NA	NA	1	0	0	4	2	1	3	1	0	0
146	1	2	4	5	3	0	0	1	0	0	0	0	0	1	0	1	0	0	1	NA	NA	NA	NA	NA	0	1	0	1	2	4	3	0	1	0
147	1	2	3	4	5	0	0	1	0	0	0	0	1	0	0	0	1	NA	NA	0	0	1	0	0	1	0	0	2	1	3	4	1	0	0
148	1	2	3	5	4	1	0	0	0	0	1	0	0	0	0	1	0	1	0	NA	NA	NA	NA	NA	1	0	0	4	2	1	3	0	1	0
149	2	1	3	4	5	0	0	1	0	0	1	0	0	0	0	1	0	1	0	NA	NA	NA	NA	NA	0	1	0	3	2	4	1	0	1	0
150	2	1	3	4	5	0	1	0	0	0	0	0	1	0	0	0	1	NA	NA	0	0	0	0	1	0	1	0	3	1	2	4	0	1	0
151	1	2	3	4	5	0	0	1	0	0	0	0	0	1	0	0	1	NA	NA	0	0	0	1	0	1	0	0	1	2	4	3	0	1	0
152	1	2	4	5	3	0	0	0	1	0	0	1	0	0	0	0	1	NA	NA	0	0	1	0	0	1	0	0	2	1	3	4	0	0	1
153	5	4	3	1	2	0	1	0	0	0	0	0	0	1	0	1	0	0	1	NA	NA	NA	NA	NA	1	0	0	3	4	1	2	1	0	0
154	1	2	3	4	5	0	1	0	0	0	0	1	0	0	0	1	0	0	1	NA	NA	NA	NA	NA	1	0	0	4	1	3	2	0	1	0
155	1	2	3	4	5	0	1	0	0	0	0	0	1	0	0	0	1	NA	NA	0	0	0	0	1	0	1	0	4	3	1	2	1	0	0
156	2	1	4	5	3	0	0	1	0	0	0	0	1	0	0	1	0	1	0	NA	NA	NA	NA	NA	0	1	0	1	3	4	2	0	1	0
157	3	1	2	4	5	0	1	0	0	0	0	1	0	0	0	1	0	0	1	NA	NA	NA	NA	NA	1	0	0	2	1	4	3	0	1	0
158	1	2	4	5	3	NA	NA	NA	NA	NA	0	1	0	0	0	1	0	0	1	NA	NA	NA	NA	NA	0	0	1	4	1	2	3	0	0	1
159	1	2	3	4	5	0	0	1	0	0	0	0	1	0	0	1	0	1	0	NA	NA	NA	NA	NA	1	0	0	2	1	3	4	1	0	0
160	3	1	2	5	4	0	0	1	0	0	0	1	0	0	0	1	0	1	0	NA	NA	NA	NA	NA	1	0	0	2	3	4	1	1	0	0
161	2	1	3	4	5	0	0	0	1	0	0	0	0	1	0	0	1	NA	NA	0	0	1	0	0	1	0	0	4	2	3	1	1	0	0
162	1	2	3	4	5	0	1	0	0	0	0	0	1	0	0	1	0	1	0	NA	NA	NA	NA	NA	0	1	0	1	2	4	3	0	1	0
163	2	1	3	5	4	0	0	1	0	0	0	0	1	0	0	1	0	1	0	NA	NA	NA	NA	NA	0	1	0	2	1	3	4	0	1	0
164	2	1	3	4	5	0	1	0	0	0	0	1	0	0	0	1	0	0	1	NA	NA	NA	NA	NA	1	0	0	3	1	2	4	0	1	0
165	1	2	4	5	3	0	0	1	0	0	0	1	0	0	0	1	0	1	0	NA	NA	NA	NA	NA	0	1	0	1	2	3	4	0	1	0
166	5	4	3	1	2	0	0	1	0	0	0	0	1	0	0	0	1	NA	NA	0	0	1	0	0	0	1	0	3	2	4	1	1	0	0
167	1	2	3	4	5	0	0	1	0	0	1	0	0	0	0	0	1	NA	NA	0	0	1	0	0	1	0	0	4	3	1	2	1	0	0
168	2	1	3	4	5	0	0	1	0	0	0	0	1	0	0	0	1	NA	NA	0	0	0	0	1	1	0	0	3	1	2	4	0	1	0
169	2	1	3	4	5	0	1	0	0	0	0	0	1	0	0	0	1	NA	NA	0	0	1	0	0	0	1	0	2	3	1	4	0	1	0
170	1	2	3	4	5	0	1	0	0	0	0	0	1	0	0	1	0	1	0	NA	NA	NA	NA	NA	1	0	0	4	1	3	2	0	1	0
171	1	2	3	5	4	0	0	0	1	0	0	1	0	0	0	0	1	NA	NA	0	0	1	0	0	1	0	0	2	1	3	4	0	1	0
172	1	2	3	4	5	0	1	0	0	0	0	1	0	0	0	1	0	0	1	NA	NA	NA	NA	NA	0	1	0	4	2	3	1	0	1	0
173	1	2	3	4	5	1	0	0	0	0	1	0	0	0	0	1	0	1	0	NA	NA	NA	NA	NA	1	0	0	4	2	1	3	0	1	0
174	1	2	3	4	5	0	0	1	0	0	0	1	0	0	0	1	0	1	0	NA	NA	NA	NA	NA	0	1	0	2	4	1	3	0	1	0
175	1	2	3	4	5	0	0	1	0	0	0	0	0	1	0	0	1	NA	NA	0	1	0	0	0	1	0	0	3	2	4	1	1	0	0
176	1	2	3	4	5	0	0	1	0	0	0	0	0	1	0	0	1	NA	NA	0	1	0	0	0	1	0	0	3	2	4	1	1	0	0
177	1	2	3	5	4	0	0	1	0	0	1	0	0	0	0	0	1	NA	NA	0	0	1	0	0	1	0	0	2	1	4	3	0	1	0
178	1	2	3	5	4	0	0	1	0	0	1	0	0	0	0	0	1	NA	NA	0	0	1	0	0	1	0	0	2	1	4	3	0	1	0
179	1	2	3	5	4	0	0	1	0	0	0	1	0	0	0	1	0	1	0	NA	NA	NA	NA	NA	0	1	0	2	1	4	3	1	0	0
180	2	1	4	5	3	0	0	1	0	0	0	0	0	1	0	1	0	1	0	NA	NA	NA	NA	NA	1	0	0	4	1	3	2	0	1	0
181	2	1	3	4	5	0	1	0	0	0	0	1	0	0	0	1	0	0	1	NA	NA	NA	NA	NA	1	0	0	3	1	2	4	0	1	0
182	1	2	3	4	5	0	0	1	0	0	0	1	0	0	0	1	0	1	0	NA	NA	NA	NA	NA	1	0	0	2	1	3	4	0	1	0
183	1	2	3	4	5	0	0	0	1	0	1	0	0	0	0	1	0	1	0	NA	NA	NA	NA	NA	1	0	0	3	1	4	2	1	0	0
184	2	1	3	4	5	0	0	1	0	0	0	1	0	0	0	1	0	0	1	NA	NA	NA	NA	NA	1	0	0	2	3	1	4	0	1	0
185	1	2	4	5	3	0	0	1	0	0	0	1	0	0	0	1	0	0	1	NA	NA	NA	NA	NA	0	1	0	4	1	2	3	0	1	0
186	1	2	3	5	4	0	0	1	0	0	0	0	0	1	0	1	0	0	1	NA	NA	NA	NA	NA	1	0	0	3	1	2	4	0	1	0
187	1	2	3	4	5	0	0	0	1	0	0	1	0	0	0	0	1	NA	NA	0	0	1	0	0	1	0	0	2	1	4	3	0	1	0
188	3	1	2	5	4	0	1	0	0	0	0	0	1	0	0	1	0	0	1	NA	NA	NA	NA	NA	0	1	0	3	2	1	4	1	0	0
189	3	1	2	5	4	0	0	1	0	0	1	0	0	0	0	1	0	1	0	NA	NA	NA	NA	NA	0	1	0	1	2	3	4	0	1	0
190	1	2	3	4	5	0	0	1	0	0	0	1	0	0	0	1	0	1	0	NA	NA	NA	NA	NA	0	1	0	1	3	4	2	1	0	0
191	2	1	3	4	5	0	1	0	0	0	0	1	0	0	0	1	0	1	0	NA	NA	NA	NA	NA	1	0	0	1	3	4	2	0	1	0
192	1	2	3	4	5	0	0	1	0	0	0	0	1	0	0	1	0	1	0	NA	NA	NA	NA	NA	1	0	0	2	1	3	4	0	1	0
193	1	4	2	3	5	0	1	0	0	0	0	1	0	0	0	1	0	1	0	NA	NA	NA	NA	NA	0	1	0	4	2	1	3	0	1	0
194	1	2	3	4	5	1	0	0	0	0	1	0	0	0	0	1	0	1	0	NA	NA	NA	NA	NA	1	0	0	3	1	2	4	0	1	0
195	1	2	3	5	4	0	0	1	0	0	0	1	0	0	0	1	0	0	1	NA	NA	NA	NA	NA	1	0	0	1	2	3	4	0	1	0
196	1	2	3	4	5	0	1	0	0	0	0	1	0	0	0	1	0	1	0	NA	NA	NA	NA	NA	0	1	0	2	1	3	4	0	1	0
197	1	2	4	5	3	0	1	0	0	0	0	1	0	0	0	1	0	1	0	NA	NA	NA	NA	NA	1	0	0	4	2	1	3	0	1	0
198	2	1	3	4	5	0	0	1	0	0	0	1	0	0	0	1	0	0	1	NA	NA	NA	NA	NA	0	0	1	4	3	1	2	0	1	0
199	1	2	3	4	5	0	1	0	0	0	0	1	0	0	0	1	0	0	1	NA	NA	NA	NA	NA	0	1	0	3	4	1	2	0	1	0
200	2	1	4	5	3	1	0	0	0	0	0	1	0	0	0	1	0	1	0	NA	NA	NA	NA	NA	1	0	0	3	1	2	4	0	1	0
201	1	2	3	5	4	0	0	1	0	0	0	0	0	1	0	1	0	1	0	NA	NA	NA	NA	NA	1	0	0	2	1	3	4	0	1	0
202	1	2	3	4	5	0	0	1	0	0	0	1	0	0	0	1	0	0	1	NA	NA	NA	NA	NA	0	1	0	1	3	4	2	1	0	0
203	1	2	3	5	4	0	0	1	0	0	0	1	0	0	0	1	0	1	0	NA	NA	NA	NA	NA	0	1	0	3	2	1	4	0	1	0
204	2	1	3	4	5	0	0	1	0	0	0	0	1	0	0	0	1	NA	NA	0	0	0	0	1	0	1	0	2	1	4	3	1	0	0
205	1	2	5	4	3	0	0	1	0	0	0	1	0	0	0	0	1	NA	NA	0	0	1	0	0	0	1	0	1	3	2	4	1	0	0
206	2	1	3	4	5	0	0	1	0	0	0	0	0	1	0	1	0	1	0	NA	NA	NA	NA	NA	1	0	0	2	1	3	4	0	1	0
207	1	2	3	4	5	0	1	0	0	0	0	0	1	0	0	0	1	NA	NA	0	0	1	0	0	0	1	0	3	2	1	4	0	1	0
208	2	1	3	4	5	0	0	1	0	0	0	0	1	0	0	1	0	0	1	NA	NA	NA	NA	NA	1	0	0	1	3	4	2	0	1	0
209	1	2	3	4	5	0	1	0	0	0	0	1	0	0	0	1	0	0	1	NA	NA	NA	NA	NA	1	0	0	2	1	3	4	0	1	0
210	1	3	4	5	2	0	0	1	0	0	0	0	1	0	0	0	1	NA	NA	0	0	1	0	0	1	0	0	1	2	3	4	0	1	0
211	1	2	3	4	5	0	1	0	0	0	0	0	1	0	0	1	0	0	1	NA	NA	NA	NA	NA	0	1	0	3	2	4	1	1	0	0
212	1	2	3	4	5	0	1	0	0	0	1	0	0	0	0	1	0	1	0	NA	NA	NA	NA	NA	1	0	0	1	4	2	3	0	1	0
213	1	2	3	4	5	0	1	0	0	0	0	1	0	0	0	1	0	0	1	NA	NA	NA	NA	NA	0	1	0	1	2	4	3	0	1	0
214	1	2	3	4	5	0	0	1	0	0	0	0	1	0	0	1	0	1	0	NA	NA	NA	NA	NA	0	1	0	3	1	2	4	0	1	0
215	1	2	3	4	5	0	0	1	0	0	0	0	1	0	0	1	0	1	0	NA	NA	NA	NA	NA	0	1	0	2	4	1	3	1	0	0
216	1	2	4	3	5	0	0	1	0	0	1	0	0	0	0	1	0	1	0	NA	NA	NA	NA	NA	1	0	0	2	3	4	1	0	1	0
217	1	2	3	4	5	0	0	1	0	0	0	1	0	0	0	1	0	0	1	NA	NA	NA	NA	NA	0	1	0	2	1	4	3	1	0	0
218	1	2	3	5	4	0	1	0	0	0	0	1	0	0	0	1	0	0	1	NA	NA	NA	NA	NA	0	1	0	2	3	1	4	0	1	0
219	1	2	4	5	3	0	0	1	0	0	0	1	0	0	0	1	0	0	1	NA	NA	NA	NA	NA	0	1	0	1	2	3	4	0	1	0
220	1	2	3	4	5	0	0	1	0	0	0	1	0	0	0	0	1	NA	NA	0	1	0	0	0	1	0	0	2	1	3	4	0	1	0
221	2	1	3	4	5	0	1	0	0	0	0	0	1	0	0	1	0	1	0	NA	NA	NA	NA	NA	0	1	0	2	1	3	4	0	1	0
222	1	2	3	4	5	0	0	0	1	0	1	0	0	0	0	1	0	1	0	NA	NA	NA	NA	NA	1	0	0	3	1	4	2	1	0	0
223	2	1	3	4	5	0	0	1	0	0	0	0	0	1	0	1	0	0	1	NA	NA	NA	NA	NA	0	1	0	4	1	3	2	1	0	0
224	1	3	4	5	2	0	0	0	0	1	0	0	1	0	0	0	1	NA	NA	0	0	0	0	1	1	0	0	3	4	2	1	1	0	0
225	1	2	3	4	5	0	1	0	0	0	0	0	1	0	0	1	0	0	1	NA	NA	NA	NA	NA	1	0	0	2	1	3	4	0	1	0
226	2	1	3	4	5	0	1	0	0	0	0	0	1	0	0	1	0	0	1	NA	NA	NA	NA	NA	0	1	0	2	1	4	3	0	1	0
227	1	2	3	5	4	0	0	1	0	0	1	0	0	0	0	0	1	NA	NA	0	0	0	0	1	1	0	0	3	1	2	4	1	0	0
228	1	3	4	5	2	0	0	1	0	0	0	0	0	1	0	1	0	0	1	NA	NA	NA	NA	NA	1	0	0	2	1	4	3	1	0	0
229	3	2	1	4	5	0	0	1	0	0	0	1	0	0	0	1	0	1	0	NA	NA	NA	NA	NA	1	0	0	1	2	3	4	1	0	0
230	1	2	4	5	3	0	1	0	0	0	1	0	0	0	0	0	1	NA	NA	0	0	1	0	0	1	0	0	2	1	3	4	0	1	0
231	1	2	3	4	5	0	0	1	0	0	0	1	0	0	0	1	0	1	0	NA	NA	NA	NA	NA	1	0	0	2	1	3	4	1	0	0
232	2	1	4	5	3	0	0	1	0	0	0	0	0	1	0	1	0	0	1	NA	NA	NA	NA	NA	1	0	0	1	3	4	2	0	1	0
233	5	4	3	1	2	0	0	1	0	0	0	0	1	0	0	0	1	NA	NA	0	0	1	0	0	1	0	0	3	4	2	1	0	1	0
234	1	2	3	4	5	0	0	1	0	0	0	1	0	0	0	1	0	1	0	NA	NA	NA	NA	NA	1	0	0	2	1	4	3	0	1	0
235	1	2	3	4	5	0	0	0	0	1	0	0	1	0	0	0	1	NA	NA	0	0	1	0	0	0	1	0	4	1	2	3	0	1	0
236	2	1	3	4	5	0	0	1	0	0	1	0	0	0	0	1	0	1	0	NA	NA	NA	NA	NA	1	0	0	3	1	2	4	0	1	0
237	1	2	3	4	5	0	0	1	0	0	0	1	0	0	0	0	1	NA	NA	0	0	1	0	0	1	0	0	3	2	1	4	0	1	0
238	1	2	3	4	5	0	0	1	0	0	1	0	0	0	0	1	0	1	0	NA	NA	NA	NA	NA	1	0	0	4	2	1	3	0	1	0
239	5	4	3	2	1	0	0	1	0	0	0	1	0	0	0	1	0	0	1	NA	NA	NA	NA	NA	1	0	0	2	4	3	1	0	1	0
240	1	2	3	4	5	0	0	1	0	0	0	1	0	0	0	0	1	NA	NA	0	0	1	0	0	0	1	0	4	1	2	3	0	1	0
241	2	1	3	5	4	0	0	1	0	0	0	0	1	0	0	1	0	0	1	NA	NA	NA	NA	NA	0	1	0	1	2	3	4	0	1	0
242	2	1	4	5	3	0	0	1	0	0	1	0	0	0	0	1	0	0	1	NA	NA	NA	NA	NA	0	1	0	3	2	1	4	1	0	0
243	1	2	3	4	5	0	1	0	0	0	0	1	0	0	0	1	0	0	1	NA	NA	NA	NA	NA	1	0	0	4	1	3	2	1	0	0
244	1	2	3	4	5	0	0	1	0	0	0	1	0	0	0	0	1	NA	NA	0	0	1	0	0	1	0	0	4	1	3	2	0	1	0
245	3	1	2	5	4	0	0	1	0	0	1	0	0	0	0	1	0	1	0	NA	NA	NA	NA	NA	0	1	0	2	3	1	4	0	1	0
246	3	1	2	4	5	0	1	0	0	0	1	0	0	0	0	1	0	1	0	NA	NA	NA	NA	NA	0	1	0	2	1	3	4	0	1	0
247	1	3	2	4	5	0	0	0	1	0	0	0	1	0	0	1	0	1	0	NA	NA	NA	NA	NA	0	1	0	2	1	3	4	0	1	0
248	2	1	3	4	5	0	1	0	0	0	0	0	1	0	0	0	1	NA	NA	1	0	0	0	0	1	0	0	3	2	1	4	0	1	0
249	1	2	3	4	5	0	0	1	0	0	0	1	0	0	0	1	0	1	0	NA	NA	NA	NA	NA	1	0	0	2	1	4	3	1	0	0
250	1	2	3	5	4	0	1	0	0	0	1	0	0	0	0	1	0	1	0	NA	NA	NA	NA	NA	0	0	1	2	3	1	4	0	1	0
251	1	2	3	4	5	0	1	0	0	0	0	1	0	0	0	1	0	1	0	NA	NA	NA	NA	NA	1	0	0	3	4	1	2	0	1	0
252	1	2	3	4	5	0	0	1	0	0	0	0	1	0	0	1	0	0	1	NA	NA	NA	NA	NA	1	0	0	3	1	2	4	0	1	0
253	1	2	4	5	3	0	1	0	0	0	0	1	0	0	0	1	0	0	1	NA	NA	NA	NA	NA	0	1	0	2	1	3	4	0	1	0
254	1	2	3	4	5	0	1	0	0	0	0	1	0	0	0	0	1	NA	NA	0	1	0	0	0	1	0	0	2	1	3	4	0	1	0
255	4	2	1	5	3	0	0	1	0	0	0	0	1	0	0	0	1	NA	NA	0	1	0	0	0	1	0	0	4	1	2	3	0	1	0
256	1	2	3	4	5	0	1	0	0	0	1	0	0	0	0	1	0	0	1	NA	NA	NA	NA	NA	0	1	0	2	1	3	4	0	1	0
257	1	2	3	4	5	0	0	1	0	0	0	0	0	0	1	1	0	0	1	NA	NA	NA	NA	NA	1	0	0	2	1	3	4	0	1	0
258	3	2	4	5	1	0	1	0	0	0	0	0	0	0	1	1	0	1	0	NA	NA	NA	NA	NA	1	0	0	4	2	1	3	0	1	0
259	2	1	3	4	5	0	1	0	0	0	0	1	0	0	0	1	0	0	1	NA	NA	NA	NA	NA	1	0	0	2	3	1	4	0	1	0
260	1	2	4	5	3	0	0	1	0	0	0	1	0	0	0	1	0	0	1	NA	NA	NA	NA	NA	1	0	0	1	2	4	3	1	0	0
261	1	2	3	4	5	1	0	0	0	0	1	0	0	0	0	1	0	1	0	NA	NA	NA	NA	NA	1	0	0	2	1	3	4	0	1	0
262	1	2	3	4	5	0	0	0	1	0	0	1	0	0	0	1	0	1	0	NA	NA	NA	NA	NA	0	1	0	1	2	4	3	0	1	0
263	1	2	3	4	5	0	1	0	0	0	0	1	0	0	0	1	0	0	1	NA	NA	NA	NA	NA	1	0	0	3	1	2	4	0	1	0
264	2	1	3	4	5	0	1	0	0	0	1	0	0	0	0	1	0	1	0	NA	NA	NA	NA	NA	0	1	0	2	1	3	4	1	0	0
265	1	3	5	2	4	0	1	0	0	0	0	1	0	0	0	1	0	1	0	NA	NA	NA	NA	NA	0	1	0	3	1	2	4	0	1	0
266	1	2	3	5	4	0	1	0	0	0	1	0	0	0	0	1	0	0	1	NA	NA	NA	NA	NA	0	1	0	2	1	3	4	0	1	0
267	1	2	3	4	5	0	0	1	0	0	0	0	0	1	0	1	0	0	1	NA	NA	NA	NA	NA	1	0	0	3	1	4	2	0	1	0
268	1	2	3	4	5	0	0	1	0	0	0	0	1	0	0	1	0	1	0	NA	NA	NA	NA	NA	0	1	0	3	2	1	4	0	1	0
269	2	1	3	4	5	0	1	0	0	0	1	0	0	0	0	1	0	1	0	NA	NA	NA	NA	NA	1	0	0	3	2	1	4	1	0	0
270	2	1	4	3	5	0	0	0	0	1	0	0	0	1	0	0	1	NA	NA	0	0	0	0	1	1	0	0	2	1	4	3	1	0	0
271	2	1	3	5	4	0	1	0	0	0	0	0	1	0	0	1	0	0	1	NA	NA	NA	NA	NA	1	0	0	NA	NA	NA	NA	0	1	0
272	2	1	3	4	5	0	0	1	0	0	0	0	0	1	0	1	0	1	0	NA	NA	NA	NA	NA	0	1	0	3	1	2	4	0	1	0
273	1	2	3	4	5	0	1	0	0	0	0	1	0	0	0	1	0	0	1	NA	NA	NA	NA	NA	1	0	0	NA	NA	NA	NA	0	1	0
274	1	2	3	4	5	0	1	0	0	0	0	1	0	0	0	1	0	1	0	NA	NA	NA	NA	NA	0	1	0	NA	NA	NA	NA	0	1	0
275	2	1	3	5	4	0	1	0	0	0	0	0	0	1	0	1	0	0	1	NA	NA	NA	NA	NA	1	0	0	2	3	1	4	0	1	0
276	1	2	3	4	5	0	0	0	1	0	1	0	0	0	0	1	0	1	0	NA	NA	NA	NA	NA	1	0	0	1	2	3	4	0	1	0
277	1	2	3	4	5	0	0	1	0	0	0	1	0	0	0	0	1	NA	NA	0	0	1	0	0	0	1	0	1	2	4	3	0	1	0
278	1	2	3	4	5	0	1	0	0	0	0	1	0	0	0	1	0	1	0	NA	NA	NA	NA	NA	0	1	0	4	1	2	3	0	1	0
279
280
281
282
283
284
285
286
287
288
289
290
291
292
293
294
295
296
297
298
299
300
301
302
303
304
305
306
307
308
309
310
311
312
313
314
315
316
317
318
